# Supplementary material for: RNA-Seq analysis of Citrus reticulata in the early stages of Xylella fastidiosa infection reveals auxin-related genes as a defense response
Source: BMC Genomics. 2013 Oct 3;14:676. doi: 10.1186/1471-2164-14-676 (PMC3852278; doi:10.1186/1471-2164-14-676)
Supplement: Additional file 2 — Differentially expressed genes in Ponkan mandarin after infection by X. fastidiosa (P ≤ 0.001). Up and downregulated genes in Ponkan mandarin 24 h after infection with X. fastidiosa compared with the control. [file 1471-2164-14-676-S2.xls]

## Sheet: Plan1
Additional file 2. Differentially expressed genes in Ponkan mandarin after infection with X. fastidiosa
aid_Citrus clementina	*Fold change	P ≤ 0.001	**Arabidopsis thaliana code	Gene description
Ciclev10010885m	0.627073	0.000252397	AT3G02260.1	auxin transport protein (BIG)
Ciclev10030469m	0.585774	0.00228561	AT5G23110.1	Zinc finger, C3HC4 type (RING finger) family protein
Ciclev10030469m	1.09315	0.000470896	AT5G23110.1	Zinc finger, C3HC4 type (RING finger) family protein
Ciclev10024677m	0.693732	0.000699472	AT2G17930.1	Phosphatidylinositol 3- and 4-kinase family protein with FAT domain
Ciclev10024677m	0.931235	0.000356309	AT2G17930.1	Phosphatidylinositol 3- and 4-kinase family protein with FAT domain
Ciclev10004115m	0.715555	0.000147835	AT2G28290.1	P-loop containing nucleoside triphosphate hydrolases superfamily protein
Ciclev10004115m	0.740445	0.000409298	AT2G28290.1	P-loop containing nucleoside triphosphate hydrolases superfamily protein
Ciclev10004115m	1.23024	0.00136137	AT2G28290.1	P-loop containing nucleoside triphosphate hydrolases superfamily protein
Ciclev10018424m	0.536904	0.0021614	AT4G17140.3	pleckstrin homology (PH) domain-containing protein
Ciclev10018424m	0.599214	0.00254269	AT4G17140.3	pleckstrin homology (PH) domain-containing protein
Ciclev10000001m	0.789443	0.0012795	AT1G70320.1	ubiquitin-protein ligase 2
Ciclev10004116m	-0.886031	0.0025248	AT1G65810.1	P-loop containing nucleoside triphosphate hydrolases superfamily protein
Ciclev10007224m	0.613466	0.000169047	AT2G26890.1	DNAJ heat shock N-terminal domain-containing protein
Ciclev10007224m	0.810418	0.00232497	AT2G26890.1	DNAJ heat shock N-terminal domain-containing protein
Ciclev10004119m	-0.967319	5.23249e-07	AT1G65810.1	P-loop containing nucleoside triphosphate hydrolases superfamily protein
Ciclev10014009m	0.590239	0.000396828	AT4G15180.1	SET domain protein 2
Ciclev10000007m	1.02745	7.55342e-05	AT1G36160.1	acetyl-CoA carboxylase 1
Ciclev10000007m	1.2495	0.000328676	AT1G36160.1	acetyl-CoA carboxylase 1
Ciclev10000007m	0.749915	0.000200993	AT1G36160.1	acetyl-CoA carboxylase 1
Ciclev10027662m	1.1524	0.000711052	AT1G08260.1	DNA polymerase epsilon catalytic subunit
Ciclev10018443m	0.597673	8.59147e-05	AT4G17330.1	G2484-1 protein
Ciclev10010888m	0.583119	0.00221928	AT5G15680.1	ARM repeat superfamily protein
Ciclev10000009m	0.565829	0.000797549	AT1G21580.1	Zinc finger C-x8-C-x5-C-x3-H type family protein
Ciclev10000009m	0.723407	0.00126755	AT1G21580.1	Zinc finger C-x8-C-x5-C-x3-H type family protein
Ciclev10000010m	0.896299	0.000937277	AT1G77460.1	Armadillo/beta-catenin-like repeat ; C2 calcium/lipid-binding domain (CaLB) protein
Ciclev10024186m	-0.552488	0.00121853	AT3G14570.1	glucan synthase-like 4
Ciclev10018438m	0.642948	0.0010329	AT2G46020.2	transcription regulatory protein SNF2, putative
Ciclev10018449m	0.697089	0.000531299	AT4G00800.1	transducin family protein / WD-40 repeat family protein
Ciclev10007230m	0.672829	0.00203018	AT4G31160.1	DDB1-CUL4 associated factor 1
Ciclev10014015m	-0.74293	0.000305614	AT5G13000.1	glucan synthase-like 12
Ciclev10027670m	0.509099	0.00222307	AT4G38600.1	HECT-domain (ubiquitin-transferase)
Ciclev10024686m	1.51192	1.73652e-07	AT4G35800.1	RNA polymerase II large subunit
Ciclev10014017m	0.872075	0.000130698	AT1G55540.2	Nuclear pore complex protein
Ciclev10007235m	0.664318	0.000542086	AT4G32620.1	Enhancer of polycomb-like transcription factor protein
Ciclev10030560m	1.0981	2.36835e-05	AT1G06490.1	glucan synthase-like 7
Ciclev10007246m	0.625071	0.00138668	AT3G43300.1	HOPM interactor 7
Ciclev10030482m	0.660745	0.000703003	AT3G52250.1	Duplicated homeodomain-like superfamily protein
Ciclev10027674m	0.661874	8.94637e-05	AT1G16710.1	histone acetyltransferase of the CBP family 12
Ciclev10014014m	1.84587	4.46931e-05	AT1G55325.2	RNA polymerase II transcription mediators
Ciclev10030479m	0.597767	0.000546088	AT1G24460.2	TGN-LOCALIZED SYP41 INTERACTING PROTEIN
Ciclev10024688m	0.553135	3.96174e-05	AT4G01020.1	helicase domain-containing protein / IBR domain-containing protein / zinc finger protein-related
Ciclev10030487m	-0.793916	0.00146419	AT3G48770.1	DNA binding;ATP binding
Ciclev10000021m	0.572901	0.000973643	AT1G34260.1	FORMS APLOID AND BINUCLEATE CELLS 1A
Ciclev10000021m	0.756073	2.04198e-05	AT1G34260.1	FORMS APLOID AND BINUCLEATE CELLS 1A
Ciclev10000021m	0.804819	8.11218e-05	AT1G34260.1	FORMS APLOID AND BINUCLEATE CELLS 1A
Ciclev10000024m	-1.39624	1.48104e-12	AT1G71220.1	UDP-glucose:glycoprotein glucosyltransferases;transferases, transferring hexosyl groups;transferases, transferring glycosyl groups
Ciclev10027678m	1.17467	0.00178232	AT4G38440.1	Encodes MINIYO (IYO)
Ciclev10018474m	0.762908	0.000941043	AT3G48050.1	BAH domain ;TFIIS helical bundle-like domain
Ciclev10007237m	0.746641	1.12036e-07	AT2G03140.2	alpha/beta-Hydrolases superfamily protein
Ciclev10007237m	0.656034	0.000260859	AT2G03140.2	alpha/beta-Hydrolases superfamily protein
Ciclev10030496m	0.801368	0.00142773	AT2G38770.1	P-loop containing nucleoside triphosphate hydrolases superfamily protein
Ciclev10018479m	0.600478	0.000380336	AT1G04120.1	multidrug resistance-associated protein 5
Ciclev10010780m	2.76714	0.000191443	AT4G33200.1	myosin, putative
Ciclev10004134m	-0.538382	0.00141926	AT5G18525.1	protein serine/threonine kinases;protein tyrosine kinases;ATP binding;protein kinases
Ciclev10018626m	0.892966	0.00108413	AT4G27220.1	NB-ARC domain-containing disease resistance protein
Ciclev10004145m	0.622082	0.00198092	AT3G59140.1	multidrug resistance-associated protein 14
Ciclev10007245m	1.14462	2.60794e-05	AT3G13080.1	multidrug resistance-associated protein 3
Ciclev10007245m	1.41655	0.000680717	AT3G13080.1	multidrug resistance-associated protein 3
Ciclev10010897m	0.691946	0.00142879	AT5G02880.1	ubiquitin-protein ligase 4
Ciclev10010897m	0.711035	0.00190889	AT5G02880.1	ubiquitin-protein ligase 4
Ciclev10024707m	0.595374	0.00050111	AT1G15520.1	pleiotropic drug resistance 12
Ciclev10024707m	0.983665	0.000473161	AT1G15520.1	pleiotropic drug resistance 12
Ciclev10004137m	0.664431	0.000246071	AT5G04140.1	glutamate synthase 1
Ciclev10004137m	0.726715	2.10101e-05	AT5G04140.1	glutamate synthase 1
Ciclev10004137m	0.514452	0.000287642	AT5G04140.1	glutamate synthase 1
Ciclev10004137m	0.585747	0.00126712	AT5G04140.1	glutamate synthase 1
Ciclev10000034m	-0.987698	1.20394e-05	AT1G76810.1	eukaryotic translation initiation factor 2 (eIF-2) family protein
Ciclev10004038m	0.60498	0.000278545	AT4G27190.1	NB-ARC domain-containing disease resistance protein
Ciclev10030519m	0.704435	0.00157899	AT3G55320.1	P-glycoprotein 20
Ciclev10000033m	-0.966074	0.00140277	AT1G35530.2	DEAD/DEAH box RNA helicase family protein
Ciclev10010912m	-0.516277	0.00239873	AT3G03300.1	dicer-like 2
Ciclev10018706m	1.10184	0.000224839	AT4G27190.1	NB-ARC domain-containing disease resistance protein
Ciclev10027684m	0.917635	0.00174444	AT5G20960.1	aldehyde oxidase 1
Ciclev10004154m	0.849095	2.1397e-05	AT5G13630.1	magnesium-chelatase subunit chlH, chloroplast, putative / Mg-protoporphyrin IX chelatase, putative (CHLH)
Ciclev10004154m	0.891398	0.00140486	AT5G13630.1	magnesium-chelatase subunit chlH, chloroplast, putative / Mg-protoporphyrin IX chelatase, putative (CHLH)
Ciclev10010914m	0.574882	0.00246458	AT2G32240.1	function unknown
Ciclev10000329m	1.01729	1.1424e-05	AT4G26090.1	NB-ARC domain-containing disease resistance protein
Ciclev10006542m	0.770121	9.40862e-05	AT1G79280.1	nuclear pore anchor
Ciclev10030522m	-0.967558	0.000832202	AT2G03150.1	ATP/GTP-binding protein family
Ciclev10027685m	0.898931	0.00157102	AT5G20960.1	aldehyde oxidase 1
Ciclev10018512m	1.1127	4.16822e-08	AT4G00230.1	xylem serine peptidase 1
Ciclev10018512m	2.11828	1.66952e-06	AT4G00230.1	xylem serine peptidase 1
Ciclev10010910m	0.619912	0.00261464	AT1G66730.1	DNA LIGASE 6
Ciclev10000043m	0.763575	0.00170865	AT5G42400.1	SET domain protein 25
Ciclev10024701m	0.920117	0.00273766	AT1G59870.1	ABC-2 and Plant PDR ABC-type transporter family protein
Ciclev10010927m	-1.06168	0.00233506	AT5G04930.1	aminophospholipid ATPase 1
Ciclev10010933m	1.12887	9.85256e-05	AT3G28345.1	ABC transporter family protein
Ciclev10018708m	-1.13026	0.000138519	AT3G14460.1	LRR and NB-ARC domains-containing disease resistance protein
Ciclev10018546m	0.545737	0.0014889	AT4G02480.1	AAA-type ATPase family protein
Ciclev10018551m	0.862604	0.000504905	AT5G49220.1	Protein of unknown function (DUF789)
Ciclev10004162m	-1.04316	0.000242176	AT3G54460.1	SNF2 domain-containing protein / helicase domain-containing protein / F-box family protein
Ciclev10030540m	-0.953852	4.00198e-06	AT3G14470.1	NB-ARC domain-containing disease resistance protein
Ciclev10027701m	0.53351	0.00230478	AT4G21710.1	DNA-directed RNA polymerase family protein
Ciclev10014064m	0.7548	0.000299875	AT5G16270.1	sister chromatid cohesion 1 protein 4
Ciclev10030548m	-0.771191	0.000705158	AT1G27850.1	unknown protein
Ciclev10007279m	0.603539	0.00155156	AT2G07360.1	SH3 domain-containing protein
Ciclev10018545m	0.822742	0.00214114	AT3G18290.1	zinc finger protein-related
Ciclev10018459m	0.857515	3.48353e-07	AT1G03080.1	kinase interacting (KIP1-like) family protein
Ciclev10018459m	0.993473	0.000870946	AT1G03080.1	kinase interacting (KIP1-like) family protein
Ciclev10007286m	1.17169	0.000240451	AT1G19220.1	transcription factor
Ciclev10014092m	0.838476	0.00278371	AT4G18130.1	phytochrome E
Ciclev10014092m	1.1524	0.000711052	AT4G18130.1	phytochrome E
Ciclev10027709m	0.623173	0.00178927	AT5G06600.1	ubiquitin-specific protease 12
Ciclev10027709m	1.03447	0.000752421	AT5G06600.1	ubiquitin-specific protease 12
Ciclev10000095m	0.872938	0.000738646	AT1G20760.1	Calcium-binding EF hand family protein
Ciclev10010948m	0.721795	0.000727268	AT5G05570.2	transducin family protein / WD-40 repeat family protein
Ciclev10024739m	0.995843	0.000904657	AT2G17820.1	histidine kinase 1
Ciclev10000093m	0.963041	0.000433056	AT1G77680.1	Ribonuclease II/R family protein
Ciclev10000109m	-0.556326	0.00203442	AT5G49810.1	methionine S-methyltransferase
Ciclev10007293m	0.712847	0.00108547	AT1G80490.1	TOPLESS-related 1
Ciclev10024764m	0.674519	0.00101363	AT5G64220.1	Calmodulin-binding transcription activator protein with CG-1 and Ankyrin domains
Ciclev10024768m	-0.657898	0.00107049	AT1G29940.1	nuclear RNA polymerase A2
Ciclev10004156m	0.609258	0.000873952	AT3G06880.2	Transducin/WD40 repeat-like superfamily protein
Ciclev10007304m	1.29361	4.28293e-06	AT4G27190.1	NB-ARC domain-containing disease resistance protein
Ciclev10004221m	1.34603	0.000449247	AT1G04920.1	sucrose phosphate synthase 3F
Ciclev10007310m	1.06772	6.44712e-10	AT4G33010.1	glycine decarboxylase P-protein 1
Ciclev10030580m	0.653356	0.0022661	AT1G68750.1	phosphoenolpyruvate carboxylase 4
Ciclev10003419m	0.55475	0.000898853	AT1G72300.1	Leucine-rich receptor-like protein kinase family protein
Ciclev10018639m	1.15575	7.36883e-05	AT5G44030.1	cellulose synthase A4
Ciclev10000055m	-0.574695	0.0026628	AT4G27190.1	NB-ARC domain-containing disease resistance protein
Ciclev10007324m	-0.83454	0.00276896	AT3G07100.1	Sec23/Sec24 protein transport family protein
Ciclev10004210m	1.1872	0.000137189	AT3G16785.1	phospholipase D P1
Ciclev10014120m	-0.778401	0.000359993	AT3G25500.1	formin homology 1
Ciclev10000126m	-0.981073	0.00015769	AT3G63380.1	ATPase E1-E2 type family protein / haloacid dehalogenase-like hydrolase family protein
Ciclev10018708m	-0.962633	0.00254018	AT3G14470.1	NB-ARC domain-containing disease resistance protein
Ciclev10033462m	0.7833	1.82885e-09	AT5G16680.1	RING/FYVE/PHD zinc finger superfamily protein
Ciclev10007331m	-0.684317	0.00209542	AT2G19910.1	RNA-dependent RNA polymerase family protein
Ciclev10007331m	-0.752941	0.000228916	AT2G19910.1	RNA-dependent RNA polymerase family protein
Ciclev10007274m	0.874204	0.000680313	AT1G48650.2	DEA(D/H)-box RNA helicase family protein
Ciclev10007249m	0.753968	3.77931e-05	AT2G26910.1	pleiotropic drug resistance 4
Ciclev10007249m	1.1219	0.00103674	AT2G26910.1	pleiotropic drug resistance 4
Ciclev10007249m	0.872828	0.00206495	AT2G26910.1	pleiotropic drug resistance 4
Ciclev10018664m	-1.83027	6.0562e-05	AT1G10390.1	Nucleoporin autopeptidase
Ciclev10007387m	0.869935	0.00016768	AT4G30110.1	heavy metal atpase 2
Ciclev10007387m	1.88764	2.22045e-16	AT4G30110.1	heavy metal atpase 2
Ciclev10007387m	1.21987	0	AT4G30110.1	heavy metal atpase 2
Ciclev10007337m	-0.764223	0.000210929	AT5G57130.1	Clp amino terminal domain-containing protein
Ciclev10018678m	0.86003	0.00255108	AT4G08850.1	Leucine-rich repeat receptor-like protein kinase family protein
Ciclev10000141m	1.00442	0.000195719	AT1G45616.1	receptor like protein 6
Ciclev10007338m	0.947659	0.000468811	AT2G05710.1	aconitase 3
Ciclev10027740m	0.927006	0.00151127	AT3G45780.1	phototropin 1
Ciclev10010975m	0.697103	0.00037133	AT3G29320.1	Glycosyl transferase, family 35
Ciclev10010975m	1.22823	1.01262e-09	AT3G29320.1	Glycosyl transferase, family 35
Ciclev10004243m	-0.927673	0.00203546	AT5G18750.1	DNAJ heat shock N-terminal domain-containing protein
Ciclev10018764m	0.579454	0.00224268	AT5G17020.1	exportin 1A
Ciclev10014122m	0.984214	0.00124242	AT4G19490.1	VPS54
Ciclev10030626m	0.542162	0.00221395	AT3G25690.1	Hydroxyproline-rich glycoprotein family protein
Ciclev10014147m	0.954419	0.00223326	AT1G12470.1	zinc ion binding
Ciclev10014130m	2.64522	3.84525e-09	AT3G47570.1	Leucine-rich repeat protein kinase family protein
Ciclev10027745m	0.794107	0.00151964	AT5G58140.1	phototropin 2
Ciclev10027745m	1.1783	3.51504e-06	AT5G58140.1	phototropin 2
Ciclev10027745m	0.794735	8.94875e-05	AT5G58140.1	phototropin 2
Ciclev10027745m	1.17115	3.77423e-06	AT5G58140.1	phototropin 2
Ciclev10000156m	-1.56168	1.09916e-06	AT1G75820.1	Leucine-rich receptor-like protein kinase family protein
Ciclev10027748m	0.811441	0.00247257	AT1G09970.1	Leucine-rich receptor-like protein kinase family protein
Ciclev10007134m	-1.71271	1.59057e-07	AT1G65780.1	P-loop containing nucleoside triphosphate hydrolases superfamily protein
Ciclev10030633m	-0.683213	0.00222362	AT1G68990.1	male gametophyte defective 3
Ciclev10014155m	1.27949	6.74384e-08	AT4G18780.1	cellulose synthase family protein
Ciclev10010991m	0.52756	0.0015017	AT5G15450.1	casein lytic proteinase B3
Ciclev10024797m	0.703069	0.00185729	AT4G36630.1	Vacuolar sorting protein 39
Ciclev10027690m	-0.651959	0.00197322	AT5G58160.1	actin binding
Ciclev10014163m	1.09061	0.00265788	AT1G55550.1	P-loop containing nucleoside triphosphate hydrolases superfamily protein
Ciclev10007358m	-0.651364	0.000580285	AT2G25790.1	Leucine-rich receptor-like protein kinase family protein
Ciclev10007358m	-0.844948	0.00274567	AT2G25790.1	Leucine-rich receptor-like protein kinase family protein
Ciclev10014164m	-0.70841	3.70003e-05	AT2G42600.1	phosphoenolpyruvate carboxylase 2
Ciclev10007360m	0.743952	4.72657e-05	AT4G30160.1	villin 4
Ciclev10018637m	-0.943579	4.60822e-08	AT4G08850.1	Leucine-rich repeat receptor-like protein kinase family protein
Ciclev10000174m	0.787398	0.00207848	AT1G06840.1	Leucine-rich repeat protein kinase family protein
Ciclev10000174m	0.791427	0.00113421	AT1G06840.1	Leucine-rich repeat protein kinase family protein
Ciclev10000199m	0.933215	0.0017287	AT5G49900.1	Beta-glucosidase, GBA2 type family protein
Ciclev10007367m	0.670207	0.00115344	AT2G24520.1	H(+)-ATPase 5
Ciclev10014125m	-0.550658	0.00182978	AT1G29750.2	receptor-like kinase in flowers 1
Ciclev10004167m	0.567051	0.00228367	AT4G20850.1	tripeptidyl peptidase ii
Ciclev10018741m	0.57529	0.00120976	AT1G64060.1	respiratory burst oxidase protein F
Ciclev10024794m	0.642094	0.000645309	AT1G74190.1	receptor like protein 15
Ciclev10024794m	0.701837	0.00040026	AT1G74190.1	receptor like protein 15
Ciclev10024794m	0.836465	2.15923e-08	AT1G74190.1	receptor like protein 15
Ciclev10000036m	-1.04426	0.00222767	AT3G47570.1	Leucine-rich repeat protein kinase family protein
Ciclev10024826m	-1.25759	0.00267083	AT2G23380.1	SET domain-containing protein
Ciclev10000201m	0.619731	0.000237234	AT1G09730.2	Cysteine proteinases superfamily protein
Ciclev10020572m	-1.12242	5.7188e-05	AT1G17680.1	tetratricopeptide repeat (TPR)-containing protein
Ciclev10024792m	-0.977381	0.000295298	AT5G09840.1	Putative endonuclease or glycosyl hydrolase
Ciclev10007391m	0.816382	0.00028889	AT4G31880.1	Tudor/PWWP/MBT superfamily protein
Ciclev10014190m	-0.521509	7.72147e-05	AT2G32400.1	glutamate receptor 5
Ciclev10018766m	0.673907	8.75329e-05	AT1G74310.1	heat shock protein 101
Ciclev10030161m	1.21951	2.71398e-06	AT2G16640.1	multimeric translocon complex in the outer envelope membrane 132
Ciclev10024845m	1.05655	0.00204461	AT5G63020.1	Disease resistance protein (CC-NBS-LRR class) family
Ciclev10014200m	0.83349	0.00155566	AT5G37020.1	transcription factor
Ciclev10024805m	-0.728639	3.62322e-05	AT5G67470.1	formin homolog 6
Ciclev10014202m	0.993185	0.000466003	AT3G45140.1	lipoxygenase 2
Ciclev10024844m	-0.965176	0.00198848	AT5G56890.1	Protein kinase superfamily protein
Ciclev10000162m	0.794449	0.00150146	AT1G45616.1	receptor like protein 6
Ciclev10014213m	1.41737	6.03935e-06	AT4G12570.1	ubiquitin protein ligase 5
Ciclev10014216m	-1.5409	4.44089e-16	AT4G08850.1	Leucine-rich repeat receptor-like protein kinase family protein
Ciclev10014216m	-1.90754	2.15761e-12	AT4G08850.1	Leucine-rich repeat receptor-like protein kinase family protein
Ciclev10007406m	-1.00718	0.000410925	AT2G25600.1	Shaker pollen inward K+ channel
Ciclev10014210m	0.514725	0.00256216	AT2G20580.1	26S proteasome regulatory subunit S2 1A
Ciclev10024541m	1.16286	4.78774e-05	AT5G41580.1	RING/U-box superfamily protein
Ciclev10014232m	0.577057	0.00144921	AT1G69770.1	chromomethylase 3
Ciclev10018539m	0.574475	0.00168279	AT2G39260.1	binding;RNA binding
Ciclev10014228m	-1.28193	0.000137221	AT4G08850.1	Leucine-rich repeat receptor-like protein kinase family protein
Ciclev10014241m	-1.43371	3.82197e-06	AT2G42700.1	function unknown
Ciclev10011051m	-1.18614	0.000227364	AT3G52490.1	Double Clp-N motif-containing P-loop nucleoside triphosphate hydrolases superfamily protein
Ciclev10011051m	-1.42503	1.87263e-05	AT3G52490.1	Double Clp-N motif-containing P-loop nucleoside triphosphate hydrolases superfamily protein
Ciclev10030628m	-1.27784	0.000240337	AT5G61960.1	MEI2-like protein 1
Ciclev10014251m	0.807964	0.00276608	AT1G68020.2	UDP-Glycosyltransferase / trehalose-phosphatase family protein
Ciclev10004304m	0.681167	0.000153233	AT5G04040.1	Patatin-like phospholipase family protein
Ciclev10004293m	-1.17657	2.48861e-05	AT3G47110.1	Leucine-rich repeat protein kinase family protein
Ciclev10027815m	0.729341	9.62222e-05	AT3G46970.1	alpha-glucan phosphorylase 2
Ciclev10027815m	0.960423	0.000879769	AT3G46970.1	alpha-glucan phosphorylase 2
Ciclev10027815m	1.13776	1.25688e-06	AT3G46970.1	alpha-glucan phosphorylase 2
Ciclev10011062m	-1.18659	6.4471e-05	AT1G73370.1	sucrose synthase 6
Ciclev10011063m	0.566775	0.000228802	AT5G03650.1	starch branching enzyme 2.2
Ciclev10007449m	0.97934	0.000275077	AT4G32551.1	LisH dimerisation motif;WD40/YVTN repeat-like-containing domain
Ciclev10027818m	0.865153	0.00255794	AT2G27950.1	Ring/U-Box superfamily protein
Ciclev10004313m	1.20826	5.4102e-06	AT5G51430.1	conserved oligomeric Golgi complex component-related / COG complex component-related
Ciclev10004313m	1.26906	3.59646e-12	AT5G51430.1	conserved oligomeric Golgi complex component-related / COG complex component-related
Ciclev10004313m	1.21529	2.00908e-05	AT5G51430.1	conserved oligomeric Golgi complex component-related / COG complex component-related
Ciclev10014319m	0.758335	1.7813e-05	AT1G11720.2	starch synthase 3
Ciclev10014175m	-0.520999	0.0024389	AT1G05200.1	glutamate receptor 3.4
Ciclev10030714m	-0.84058	1.72442e-06	AT3G46290.1	hercules receptor kinase 1
Ciclev10000296m	0.830761	0.00271119	AT4G24190.1	Chaperone protein htpG family protein
Ciclev10000207m	-1.04588	0.00167577	AT5G26910.1	unknown protein
Ciclev10018887m	0.55343	0.00101848	AT5G03340.1	ATPase, AAA-type, CDC48 protein
Ciclev10018887m	0.703258	0.00256494	AT5G03340.1	ATPase, AAA-type, CDC48 protein
Ciclev10011033m	0.705879	5.18539e-05	AT3G11560.2	LETM1-like protein
Ciclev10011096m	1.58126	5.71901e-09	AT3G53720.1	cation/H+ exchanger 20
Ciclev10007483m	0.532902	6.2109e-06	AT3G43190.1	sucrose synthase 4
Ciclev10027807m	-1.39113	0.00155126	AT2G16440.1	Minichromosome maintenance (MCM2/3/5) family protein
Ciclev10025583m	1.8522	7.80536e-11	AT3G47570.1	Leucine-rich repeat protein kinase family protein
Ciclev10014312m	0.809839	0.00134841	AT5G60900.1	receptor-like protein kinase 1
Ciclev10000172m	1.2595	0.000158238	AT5G42220.1	Ubiquitin-like superfamily protein
Ciclev10003473m	1.01304	0.000666608	AT1G45160.2	Protein kinase superfamily protein
Ciclev10014322m	-0.89133	0.000855902	AT3G52490.1	Double Clp-N motif-containing P-loop nucleoside triphosphate hydrolases superfamily protein
Ciclev10014322m	-0.960139	0.000148329	AT3G52490.1	Double Clp-N motif-containing P-loop nucleoside triphosphate hydrolases superfamily protein
Ciclev10014322m	-1.04966	0.000744552	AT3G52490.1	Double Clp-N motif-containing P-loop nucleoside triphosphate hydrolases superfamily protein
Ciclev10018864m	0.624274	0.000523772	AT5G41610.1	cation/H+ exchanger 18
Ciclev10027769m	-0.989002	0.00092795	AT1G44900.1	minichromosome maintenance (MCM2/3/5) family protein
Ciclev10014323m	0.63493	6.46549e-05	AT5G23450.1	long-chain base (LCB) kinase 1
Ciclev10011104m	0.9032	0.00181974	AT3G56640.1	exocyst complex component sec15A
Ciclev10000195m	-1.08227	2.66608e-05	AT1G42540.1	glutamate receptor 3.3
Ciclev10011109m	0.580043	0.00204893	AT3G11760.1	unknown protein
Ciclev10011110m	0.712529	0.000173174	AT3G11670.1	UDP-Glycosyltransferase superfamily protein
Ciclev10014333m	-0.593742	0.000356798	AT5G40390.1	Raffinose synthase family protein
Ciclev10018938m	1.14722	4.10457e-05	AT4G13420.1	high affinity K+ transporter 5
Ciclev10018938m	1.55109	8.89263e-05	AT4G13420.1	high affinity K+ transporter 5
Ciclev10018943m	0.591598	0.000562771	AT1G62750.1	Translation elongation factor EFG/EF2 protein
Ciclev10024938m	0.906755	0.00267698	AT3G54350.1	Forkhead-associated (FHA) domain-containing protein
Ciclev10000339m	0.775145	0.000402051	AT1G20160.1	Subtilisin-like serine endopeptidase family protein
Ciclev10018738m	0.644475	7.34012e-05	AT2G47390.1	Prolyl oligopeptidase family protein
Ciclev10014355m	-0.742467	7.52199e-05	AT2G04160.1	Subtilisin-like serine endopeptidase family protein
Ciclev10004325m	0.616395	0.000942198	AT4G14570.1	acylaminoacyl-peptidase-related
Ciclev10018959m	-0.657575	0.000424278	AT1G02640.1	beta-xylosidase 2
Ciclev10018959m	-0.704278	6.7834e-05	AT1G02640.1	beta-xylosidase 2
Ciclev10014350m	0.616407	3.74722e-07	AT3G26890.1	unknown protein
Ciclev10011126m	0.84611	0.000153879	AT3G28430.1	unknown protein
Ciclev10004385m	0.778364	3.58225e-06	AT3G23150.1	Signal transduction histidine kinase, hybrid-type, ethylene sensor
Ciclev10014233m	-1.07039	0.00163799	AT5G17920.1	Cobalamin-independent synthase family protein
Ciclev10000367m	0.673967	0.000102652	AT3G05090.1	Transducin/WD40 repeat-like superfamily protein
Ciclev10030771m	0.952676	0.000844632	AT1G78950.1	Terpenoid cyclases family protein
Ciclev10014378m	-0.879652	0.000545217	AT3G21620.1	ERD (early-responsive to dehydration stress) family protein
Ciclev10024961m	1.28488	0.00122858	AT3G13690.1	Protein kinase protein with adenine nucleotide alpha hydrolases-like domain
Ciclev10007548m	0.813072	0.000213859	AT5G54670.1	kinesin 3
Ciclev10030661m	1.2454	0.000213346	AT1G69830.1	alpha-amylase-like 3
Ciclev10018936m	0.869983	0.000466565	AT4G02030.1	Vps51/Vps67 family (components of vesicular transport) protein
Ciclev10024949m	0.531017	0.00194936	AT4G15560.1	Deoxyxylulose-5-phosphate synthase
Ciclev10007569m	0.96087	0.000975141	AT5G55400.1	Actin binding Calponin homology (CH) domain-containing protein
Ciclev10014396m	1.06941	2.16798e-07	AT4G16370.1	oligopeptide transporter
Ciclev10004410m	-0.709865	0.000246954	AT3G04910.1	with no lysine (K) kinase 1
Ciclev10004268m	2.58555	1.69375e-06	AT2G32810.1	beta galactosidase 9
Ciclev10019032m	0.541547	0.00196622	AT4G12290.1	Copper amine oxidase family protein
Ciclev10000256m	0.645351	0.00236799	AT2G36390.1	starch branching enzyme 2.1
Ciclev10004424m	0.643137	0.000878853	AT3G02850.1	STELAR K+ outward rectifier
Ciclev10030739m	0.966502	0.000122934	AT1G68740.1	EXS (ERD1/XPR1/SYG1) family protein
Ciclev10004429m	0.534995	0.00180126	AT3G06860.1	multifunctional protein 2
Ciclev10000419m	-1.3466	1.07712e-07	AT5G49880.1	mitotic checkpoint family protein
Ciclev10004432m	0.912779	4.09357e-08	AT4G15560.1	Deoxyxylulose-5-phosphate synthase
Ciclev10014659m	-1.11184	0.000181951	AT4G08850.1	Leucine-rich repeat receptor-like protein kinase family protein
Ciclev10000422m	0.558569	0.000824256	AT5G42270.1	FtsH extracellular protease family
Ciclev10030821m	0.915826	2.53552e-07	AT2G37040.1	PHE ammonia lyase 1
Ciclev10018792m	0.762203	4.84833e-06	AT4G02680.1	ETO1-like 1
Ciclev10011134m	0.622363	0.000776251	AT2G37040.1	PHE ammonia lyase 1
Ciclev10027794m	0.666098	8.61693e-06	AT5G02810.1	pseudo-response regulator 7
Ciclev10027912m	0.602768	0.000327455	AT2G37040.1	PHE ammonia lyase 1
Ciclev10027912m	0.862924	5.9619e-13	AT2G37040.1	PHE ammonia lyase 1
Ciclev10027913m	0.627988	0.000200841	AT2G37040.1	PHE ammonia lyase 1
Ciclev10014139m	0.882012	0.00249709	AT5G46070.1	Guanylate-binding family protein
Ciclev10011184m	-0.565102	0.00146123	AT5G15410.1	Cyclic nucleotide-regulated ion channel family protein
Ciclev10011184m	-0.871713	0.000458778	AT5G15410.1	Cyclic nucleotide-regulated ion channel family protein
Ciclev10019061m	0.707075	0.000203562	AT5G50160.1	ferric reduction oxidase 8
Ciclev10000437m	-0.880905	8.56602e-07	AT4G07960.1	Cellulose-synthase-like C12
Ciclev10019073m	0.865881	2.39396e-06	AT2G47160.1	HCO3- transporter family
Ciclev10027839m	-0.943631	0.000881214	AT5G60450.1	auxin response factor 4
Ciclev10014444m	-1.03887	1.33726e-07	AT3G13670.1	Protein kinase family protein
Ciclev10030843m	-1.26752	2.53886e-08	AT3G01680.1	SIEVE-ELEMENT-OCCLUSION-RELATED 1
Ciclev10019091m	0.762068	0.000581583	AT1G65730.1	YELLOW STRIPE like 7
Ciclev10019095m	0.805881	1.7342e-05	AT5G52640.1	heat shock protein 90.1
Ciclev10019095m	1.26151	0.000699029	AT5G52640.1	heat shock protein 90.1
Ciclev10004456m	1.63013	9.87432e-13	AT5G52640.1	heat shock protein 90.1
Ciclev10018854m	0.920974	4.01453e-05	AT3G14050.1	RELA/SPOT homolog 2
Ciclev10000235m	0.846542	1.01704e-05	AT5G49730.1	ferric reduction oxidase 6
Ciclev10000235m	0.991981	4.8471e-09	AT5G49730.1	ferric reduction oxidase 6
Ciclev10014388m	0.552885	0.00158904	AT4G03560.1	two-pore channel 1
Ciclev10019115m	0.768847	1.40215e-05	AT1G74790.1	catalytics
Ciclev10019115m	1.23333	0.000215448	AT1G74790.1	catalytics
Ciclev10014470m	-0.56275	0.0013925	AT1G03530.1	nuclear assembly factor 1
Ciclev10018604m	0.59685	0.000353293	AT1G17230.1	Leucine-rich receptor-like protein kinase family protein
Ciclev10025045m	0.511781	0.00109626	AT5G64840.1	general control non-repressible 5
Ciclev10019076m	0.580424	0.000762727	AT4G22730.1	Leucine-rich repeat protein kinase family protein
Ciclev10027908m	0.912291	0.0010745	AT2G16365.2	F-box family protein
Ciclev10019134m	0.912493	0.00013576	AT1G12240.1	Glycosyl hydrolases family 32 protein
Ciclev10019134m	1.36249	4.08562e-14	AT1G12240.1	Glycosyl hydrolases family 32 protein
Ciclev10027940m	-0.799647	0.00229687	AT1G07530.1	SCARECROW-like 14
Ciclev10011217m	-0.728846	0.00270178	AT5G01830.1	ARM repeat superfamily protein
Ciclev10007452m	0.554717	0.000886897	AT4G21380.1	receptor kinase 3
Ciclev10007452m	0.716928	0.000225638	AT4G21380.1	receptor kinase 3
Ciclev10014491m	0.918926	0.000567111	AT2G32950.1	Transducin/WD40 repeat-like superfamily protein
Ciclev10011223m	0.524577	0.00208579	AT1G07630.1	pol-like 5
Ciclev10011227m	1.2244	7.72182e-05	AT5G15250.1	FTSH protease 6
Ciclev10018754m	0.598717	0.000640277	AT1G10290.1	dynamin-like protein 6
Ciclev10018754m	0.760289	0.000703918	AT1G10290.1	dynamin-like protein 6
Ciclev10000378m	0.926801	0.000380149	AT1G54570.1	Esterase/lipase/thioesterase family protein
Ciclev10011233m	-0.763618	0.000253378	AT3G28720.1	unknown protein
Ciclev10027955m	0.564499	0.000736395	AT2G35940.1	BEL1-like homeodomain 1
Ciclev10030893m	-1.16744	6.31505e-07	AT5G02500.1	heat shock cognate protein 70-1
Ciclev10011238m	-0.603761	0.0019531	AT2G36570.1	Leucine-rich repeat protein kinase family protein
Ciclev10014518m	-1.70138	0.000147492	AT5G48460.1	Actin binding Calponin homology (CH) domain-containing protein
Ciclev10025089m	0.646804	4.41877e-06	AT5G67030.1	zeaxanthin epoxidase (ZEP) (ABA1)
Ciclev10019203m	0.705591	2.65588e-05	AT1G58030.1	cationic amino acid transporter 2
Ciclev10000528m	0.551693	0.000182273	AT1G22150.1	sulfate transporter 1;3
Ciclev10011237m	1.03027	0.000272937	AT4G27290.1	S-locus lectin protein kinase family protein
Ciclev10025100m	-1.25755	9.2423e-06	AT3G18670.1	Ankyrin repeat family protein
Ciclev10025100m	-1.37438	1.7197e-06	AT3G18670.1	Ankyrin repeat family protein
Ciclev10025100m	-1.56511	1.17003e-09	AT3G18670.1	Ankyrin repeat family protein
Ciclev10025100m	-1.69384	0	AT3G18670.1	Ankyrin repeat family protein
Ciclev10025100m	-1.75275	6.48226e-11	AT3G18670.1	Ankyrin repeat family protein
Ciclev10025102m	1.10433	4.4051e-10	AT1G16030.1	heat shock protein 70B
Ciclev10007691m	0.519121	0.00229374	AT4G26630.1	DEK domain-containing chromatin associated protein
Ciclev10025109m	-0.631245	0.0005875	AT2G23350.1	poly(A) binding protein 4
Ciclev10027981m	1.07127	9.75805e-08	AT3G12580.1	heat shock protein 70
Ciclev10027981m	1.2447	4.22995e-12	AT3G12580.1	heat shock protein 70
Ciclev10007657m	0.988838	0.00209122	AT4G31390.1	Protein kinase superfamily protein
Ciclev10027998m	-1.30495	5.51714e-12	AT5G59730.1	exocyst subunit exo70 family protein H7
Ciclev10007708m	0.727841	0.000310255	AT2G25490.1	EIN3-binding F box protein 1
Ciclev10030930m	-0.74456	0.00231136	AT1G70370.1	polygalacturonase 2
Ciclev10025101m	0.82039	0.000255346	AT5G10180.1	slufate transporter 2;1
Ciclev10007718m	-1.11742	8.6774e-07	AT2G23950.1	Leucine-rich repeat protein kinase family protein
Ciclev10007718m	-1.17716	5.29905e-07	AT2G23950.1	Leucine-rich repeat protein kinase family protein
Ciclev10007723m	-1.08654	1.53439e-06	AT1G68400.1	leucine-rich repeat transmembrane protein kinase family protein
Ciclev10014573m	0.612405	0.00213724	AT1G30900.1	VACUOLAR SORTING RECEPTOR 6
Ciclev10011273m	-1.87185	4.61157e-07	AT1G31770.1	ATP-binding cassette 14
Ciclev10011273m	-1.54793	5.32256e-06	AT1G31770.1	ATP-binding cassette 14
Ciclev10025137m	-0.945266	0.000351887	AT5G12080.1	mechanosensitive channel of small conductance-like 10
Ciclev10025137m	-0.95707	0.000119546	AT5G12080.1	mechanosensitive channel of small conductance-like 10
Ciclev10007732m	1.18981	3.1346e-12	AT5G19600.1	sulfate transporter 3;5
Ciclev10007849m	-0.838873	9.55562e-06	AT5G57390.1	AINTEGUMENTA-like 5
Ciclev10031564m	-0.642685	0.00255144	AT2G28600.1	P-loop containing nucleoside triphosphate hydrolases superfamily protein
Ciclev10030947m	-1.27505	1.32952e-06	AT1G70370.1	polygalacturonase 2
Ciclev10030947m	-1.07872	0.000159135	AT1G70370.1	polygalacturonase 2
Ciclev10019301m	-1.02803	0.000561165	AT1G64390.1	glycosyl hydrolase 9C2
Ciclev10014599m	0.977641	0.00193608	AT1G15060.1	Uncharacterised conserved protein UCP031088, alpha/beta hydrolase
Ciclev10000592m	-0.586876	0.00117537	AT5G52560.1	UDP-sugar pyrophosphorylase
Ciclev10011296m	-1.26595	0.000157562	AT1G80270.1	PENTATRICOPEPTIDE REPEAT 596
Ciclev10025169m	0.868563	2.74428e-07	AT5G66770.1	GRAS family transcription factor
Ciclev10011300m	-1.46301	1.71343e-08	AT2G37080.1	ROP interactive partner 3
Ciclev10000599m	-1.01109	0.000183357	AT1G54510.1	NIMA-related serine/threonine kinase 1
Ciclev10030970m	-0.678959	7.8155e-05	AT3G25560.1	NSP-interacting kinase 2
Ciclev10000604m	-1.52363	6.66134e-16	AT1G19715.3	Mannose-binding lectin superfamily protein
Ciclev10007762m	0.989707	0.00243897	AT5G57360.1	Galactose oxidase/kelch repeat superfamily protein
Ciclev10000618m	-0.673777	0.00253774	AT1G11050.1	Protein kinase superfamily protein
Ciclev10011108m	0.586916	4.51619e-06	AT5G02810.1	pseudo-response regulator 7
Ciclev10025189m	-0.658807	0.00222634	AT1G52190.1	Major facilitator superfamily protein
Ciclev10007776m	0.973866	0.000126359	AT5G21222.1	protein kinase family protein
Ciclev10019351m	0.852788	0.000746663	AT3G04810.1	NIMA-related kinase 2
Ciclev10019416m	-1.63358	4.66294e-15	AT3G42170.1	BED zinc finger ;hAT family dimerisation domain	ARF8
Ciclev10019359m	0.927549	5.95871e-05	AT1G71350.1	eukaryotic translation initiation factor SUI1 family protein
Ciclev10019359m	1.36058	0.000627676	AT1G71350.1	eukaryotic translation initiation factor SUI1 family protein
Ciclev10028046m	-1.00713	0.00126065	AT5G58000.1	Reticulon family protein
Ciclev10011319m	-1.79769e+308	0.000252202	AT3G10050.1	L-O-methylthreonine resistant 1
Ciclev10019364m	-0.706338	3.52839e-05	AT3G14440.1	nine-cis-epoxycarotenoid dioxygenase 3
Ciclev10024875m	0.632259	1.61771e-06	AT2G22660.2	Protein of unknown function (duplicated DUF1399)
Ciclev10014592m	1.06119	1.77636e-15	AT5G12220.1	las1-like family protein
Ciclev10019376m	-0.795612	2.89611e-06	AT5G53370.1	pectin methylesterase PCR fragment F
Ciclev10019376m	-0.689012	4.0458e-05	AT5G53370.1	pectin methylesterase PCR fragment F
Ciclev10019380m	-1.3433	1.31549e-08	AT4G00570.1	NAD-dependent malic enzyme 2
Ciclev10025206m	-1.06287	1.57387e-06	AT1G72790.1	hydroxyproline-rich glycoprotein family protein
Ciclev10004584m	-1.43608	0.000290079	AT3G12670.1	CTP synthase family protein
Ciclev10014664m	-1.12719	0.00244942	AT5G23400.1	Leucine-rich repeat (LRR) family protein
Ciclev10025208m	0.557025	0.000813347	AT3G50930.1	cytochrome BC1 synthesis
Ciclev10007868m	-0.573805	0.00122332	AT4G18240.1	starch synthase 4
Ciclev10030352m	-0.804956	0.000453533	AT1G59740.1	Major facilitator superfamily protein
Ciclev10019060m	1.01428	3.68693e-09	AT3G62270.1	HCO3- transporter family
Ciclev10019219m	-1.12337	0.000272894	AT5G41315.1	basic helix-loop-helix (bHLH) DNA-binding superfamily protein
Ciclev10025217m	-0.643313	0.000512317	AT1G72160.1	Sec14p-like phosphatidylinositol transfer family protein
Ciclev10014681m	0.61904	0.000214853	AT5G47800.1	Phototropic-responsive NPH3 family protein
Ciclev10000392m	0.993923	2.65888e-07	AT1G58520.1	lipases;hydrolases, acting on ester bonds
Ciclev10007673m	-1.19086	0.000282445	AT1G48480.1	receptor-like kinase 1
Ciclev10024970m	0.69537	0.000127382	AT5G66420.2	unknown protein
Ciclev10019410m	-0.625474	0.00073577	AT4G12420.1	Cupredoxin superfamily protein
Ciclev10014697m	0.642439	0.000202976	AT4G17220.1	microtubule-associated proteins 70-5
Ciclev10030704m	0.763935	0.00276479	AT1G60160.1	Potassium transporter family protein
Ciclev10028080m	-0.955467	0.000172055	AT5G58700.1	phosphatidylinositol-speciwc phospholipase C4
Ciclev10028119m	-0.812124	2.29377e-05	AT2G14960.1	Auxin-responsive GH3 family protein
Ciclev10031051m	1.01303	4.76437e-07	AT2G40460.1	Major facilitator superfamily protein
Ciclev10025238m	-1.23399	1.91169e-11	AT3G14310.1	pectin methylesterase 3
Ciclev10019419m	0.593623	0.000810338	AT5G28910.2	unknown protein
Ciclev10028082m	-0.687442	0.000345654	AT1G76490.1	hydroxy methylglutaryl CoA reductase 1
Ciclev10031055m	0.919757	1.39888e-13	AT1G68570.1	Major facilitator superfamily protein
Ciclev10011354m	0.838001	0.000343772	AT4G11530.1	cysteine-rich RLK (RECEPTOR-like protein kinase) 34
Ciclev10007843m	-0.543537	0.00143339	AT5G48150.1	GRAS family transcription factor
Ciclev10028087m	-1.3031	2.77323e-05	AT3G08510.1	phospholipase C 2
Ciclev10028087m	-1.51073	0.00118276	AT3G08510.1	phospholipase C 2
Ciclev10004692m	0.821041	0.00188808	AT2G32010.1	CVP2 like 1
Ciclev10004692m	0.915371	0.00174262	AT2G32010.1	CVP2 like 1
Ciclev10011230m	0.677862	0.000177141	AT1G06820.1	carotenoid isomerase
Ciclev10014737m	0.61325	0.000247987	AT1G23010.1	Cupredoxin superfamily protein
Ciclev10011363m	0.512235	0.00261748	AT5G60020.1	laccase 17
Ciclev10011366m	1.17857	0.000535859	AT3G08970.1	DNAJ heat shock N-terminal domain-containing protein
Ciclev10019483m	-1.32786	0.000856436	AT4G16650.1	O-fucosyltransferase family protein
Ciclev10031076m	0.656421	0.00019245	AT3G26570.2	phosphate transporter 2;1
Ciclev10007850m	1.78881	1.30945e-05	AT2G26690.1	Major facilitator superfamily protein
Ciclev10011370m	-1.06835	4.98589e-05	AT5G37570.1	Pentatricopeptide repeat (PPR-like) superfamily protein
Ciclev10025257m	-0.866902	0.000246365	AT3G13860.1	heat shock protein 60-3A
Ciclev10019486m	0.97534	1.74392e-08	AT1G73220.1	organic cation/carnitine transporter1
Ciclev10004635m	0.609446	0.00108277	AT2G32120.1	heat-shock protein 70T-2
Ciclev10031094m	0.78936	0.000313025	AT1G68830.1	STT7 homolog STN7
Ciclev10025271m	0.7084	2.36284e-05	AT5G09760.1	Plant invertase/pectin methylesterase inhibitor superfamily
Ciclev10028100m	-0.936661	5.5181e-06	AT2G28120.1	Major facilitator superfamily protein
Ciclev10025280m	0.760409	0.000683402	AT3G21240.1	4-coumarate:CoA ligase 2
Ciclev10030984m	0.632554	0.000629261	AT3G19820.1	cell elongation protein / DWARF1 / DIMINUTO (DIM)
Ciclev10011383m	-0.851052	1.09828e-05	AT5G05350.1	PLAC8 family protein
Ciclev10014762m	-0.643161	2.77139e-05	AT1G71110.1	unknown protein
Ciclev10019000m	0.586621	0.000866904	AT4G24010.1	cellulose synthase like G1
Ciclev10019000m	1.00574	0.000893447	AT4G24010.1	cellulose synthase like G1
Ciclev10011390m	0.730549	0.000485689	AT2G40070.1	unknown protein
Ciclev10029847m	-0.993228	8.72362e-06	AT3G18670.1	Ankyrin repeat family protein
Ciclev10028116m	-1.03236	2.27182e-06	AT5G22090.1	Protein of unknown function (DUF3049)
Ciclev10028116m	-0.792941	0.000147934	AT5G22090.1	Protein of unknown function (DUF3049)
Ciclev10017858m	-1.16744	9.65889e-06	AT1G29690.1	MAC/Perforin domain-containing protein
Ciclev10030677m	-0.558329	0.000377185	AT1G67720.1	Leucine-rich repeat protein kinase family protein
Ciclev10025265m	-0.832447	0.00231702	AT2G03070.1	mediator subunit 8
Ciclev10014788m	-0.779651	0.000765352	AT5G13920.1	GRF zinc finger / Zinc knuckle protein
Ciclev10031135m	-0.658018	0.00069787	AT3G07340.1	basic helix-loop-helix (bHLH) DNA-binding superfamily protein
Ciclev10000747m	0.503022	0.00103998	AT3G06130.1	Heavy metal transport/detoxification superfamily protein
Ciclev10031134m	0.62998	0.00017385	AT2G38080.1	Laccase/Diphenol oxidase family protein
Ciclev10007702m	-0.661299	0.00248476	AT2G24820.1	translocon at the inner envelope membrane of chloroplasts 55-II
Ciclev10004358m	-2.09575	7.48766e-09	AT2G32700.6	LEUNIG_homolog
Ciclev10014710m	-0.755929	0.00152128	AT5G48385.1	FRIGIDA-like protein
Ciclev10019581m	-1.21273	2.1535e-09	AT4G02940.1	oxidoreductase, 2OG-Fe(II) oxygenase family protein
Ciclev10011415m	-1.24502	3.53768e-07	AT5G40140.1	RING/U-box superfamily protein with ARM repeat domain
Ciclev10031158m	-0.803966	0.00166298	AT1G64880.1	Ribosomal protein S5 family protein
Ciclev10019278m	-1.20811	7.76363e-05	AT1G71490.1	Tetratricopeptide repeat (TPR)-like superfamily protein
Ciclev10014823m	0.731932	0.00013098	AT4G04720.1	calcium-dependent protein kinase 21
Ciclev10025318m	-0.78346	0.00275184	AT1G15960.1	NRAMP metal ion transporter 6
Ciclev10025318m	-0.974085	1.97322e-08	AT1G15960.1	NRAMP metal ion transporter 6
Ciclev10000779m	-0.748397	0.000247826	AT2G26510.1	Xanthine/uracil permease family protein
Ciclev10019511m	0.796654	5.66416e-06	AT1G74780.1	Nodulin-like / Major Facilitator Superfamily protein
Ciclev10019611m	0.60044	0.00198348	AT1G12570.1	Glucose-methanol-choline (GMC) oxidoreductase family protein
Ciclev10028147m	0.655694	0.000727899	AT3G44880.1	Pheophorbide a oxygenase family protein with Rieske [2Fe-2S] domain
Ciclev10031172m	0.97833	0.000350306	AT1G26580.1	function unknown
Ciclev10019626m	-0.92995	0.000517971	AT2G35720.1	DNAJ heat shock N-terminal domain-containing protein
Ciclev10024876m	0.59324	0.00116263	AT4G35790.2	phospholipase D delta
Ciclev10000800m	-0.620821	0.00176543	AT1G75210.1	HAD-superfamily hydrolase, subfamily IG, 5\'-nucleotidase
Ciclev10025326m	-1.13878	1.12743e-07	AT5G66920.1	SKU5 similar 17
Ciclev10025326m	-1.30106	0.000102535	AT5G66920.1	SKU5 similar 17
Ciclev10019292m	-1.4614	0.000222188	AT2G31270.1	homolog of yeast CDT1 A
Ciclev10028160m	1.26727	0.00158391	AT5G22820.2	ARM repeat superfamily protein
Ciclev10025330m	-0.725408	0.000335617	AT3G02645.1	Plant protein of unknown function (DUF247)
Ciclev10031192m	-0.774482	0.00229124	AT5G62890.1	Xanthine/uracil permease family protein
Ciclev10031192m	-0.890445	0.000710794	AT5G62890.1	Xanthine/uracil permease family protein
Ciclev10031192m	-1.09756	0.000316833	AT5G62890.1	Xanthine/uracil permease family protein
Ciclev10031199m	0.564472	3.33831e-05	AT1G14190.1	Glucose-methanol-choline (GMC) oxidoreductase family protein
Ciclev10004521m	1.05655	0.00010871	AT3G17040.1	high chlorophyll fluorescent 107
Ciclev10014861m	1.56043	0.000237455	AT4G12320.1	cytochrome P450, family 706, subfamily A, polypeptide 6
Ciclev10004707m	-1.28942	7.78366e-05	AT3G57530.1	calcium-dependent protein kinase 32
Ciclev10019677m	-0.846322	2.41464e-05	AT2G31880.1	Leucine-rich repeat protein kinase family protein
Ciclev10019677m	-0.828941	0.000921922	AT2G31880.1	Leucine-rich repeat protein kinase family protein
Ciclev10004679m	-1.33246	0.000183504	AT5G53130.1	cyclic nucleotide gated channel 1
Ciclev10014882m	-0.576821	0.00141026	AT5G44670.1	Domain of unknown function (DUF23)
Ciclev10031215m	0.63613	0.000279759	AT4G31940.1	cytochrome P450, family 82, subfamily C, polypeptide 4
Ciclev10028195m	0.955112	3.34503e-05	AT4G39210.1	Glucose-1-phosphate adenylyltransferase family protein
Ciclev10011471m	-0.825569	0.00134413	AT3G51850.1	calcium-dependent protein kinase 13
Ciclev10011473m	-1.04522	7.16834e-06	AT5G01220.1	sulfoquinovosyldiacylglycerol 2
Ciclev10028159m	-0.754542	0.0014219	AT2G20990.1	synaptotagmin A
Ciclev10019712m	0.819461	2.00059e-06	AT4G12300.1	cytochrome P450, family 706, subfamily A, polypeptide 4
Ciclev10025354m	-0.764762	0.0015898	AT2G18193.1	P-loop containing nucleoside triphosphate hydrolases superfamily protein
Ciclev10014896m	-0.71392	0.0025741	AT2G34190.1	Xanthine/uracil permease family protein
Ciclev10028203m	-0.593098	7.19385e-06	AT4G34880.1	Amidase family protein
Ciclev10031232m	-0.607206	0.000906058	AT3G48610.1	non-specific phospholipase C6
Ciclev10008000m	-0.757375	0.000294504	AT4G33050.3	calmodulin-binding family protein
Ciclev10000866m	-0.635226	0.000244968	AT3G26310.1	cytochrome P450, family 71, subfamily B, polypeptide 35
Ciclev10014925m	-0.985772	0.000595077	AT4G19670.1	RING/U-box superfamily protein
Ciclev10019728m	-0.737162	0.000365013	AT3G59670.1	unknown protein
Ciclev10000878m	-0.671897	0.000159826	AT1G28390.1	Protein kinase superfamily protein
Ciclev10025372m	0.832254	1.3153e-06	AT4G37930.1	serine transhydroxymethyltransferase 1
Ciclev10019035m	-1.08238	0.00013643	AT3G48090.1	alpha/beta-Hydrolases superfamily protein
Ciclev10019637m	-0.963993	2.50022e-06	AT5G07990.1	Cytochrome P450 superfamily protein
Ciclev10007177m	1.14945	1.3977e-11	AT3G54700.1	phosphate transporter 1;7
Ciclev10025382m	0.576002	0.00079244	AT4G36220.1	ferulic acid 5-hydroxylase 1
Ciclev10028221m	-0.996993	6.2077e-09	AT3G26700.1	Protein kinase superfamily protein
Ciclev10028221m	-1.12898	0.000475281	AT3G26700.1	Protein kinase superfamily protein
Ciclev10031320m	-0.837241	0.00257525	AT2G44500.1	O-fucosyltransferase family protein
Ciclev10031268m	0.543733	0.00108288	AT1G64940.1	cytochrome P450, family 87, subfamily A, polypeptide 6
Ciclev10011514m	0.602465	0.00117328	AT2G38060.1	phosphate transporter 4;2
Ciclev10025391m	-1.01573	1.09675e-05	AT5G07990.1	Cytochrome P450 superfamily protein
Ciclev10019368m	-0.535919	1.53016e-06	AT3G49530.1	NAC domain containing protein 62
Ciclev10004786m	-1.49118	0	AT1G16390.1	organic cation/carnitine transporter 3
Ciclev10031284m	1.33401	1.33936e-07	AT5G03760.1	Nucleotide-diphospho-sugar transferases superfamily protein
Ciclev10019812m	-0.901299	0.00128541	AT5G44070.1	phytochelatin synthase 1 (PCS1)
Ciclev10000927m	-0.784073	0.000241007	AT1G44110.1	Cyclin A1;1
Ciclev10028401m	0.608015	0.000323447	AT5G22860.1	Serine carboxypeptidase S28 family protein
Ciclev10028139m	1.05988	0.00150115	AT4G05160.1	AMP-dependent synthetase and ligase family protein
Ciclev10011424m	1.31119	1.68651e-05	AT5G03555.1	permease, cytosine/purines, uracil, thiamine, allantoin family protein
Ciclev10028252m	0.567139	0.0017433	AT5G22860.1	Serine carboxypeptidase S28 family protein
Ciclev10028268m	0.803917	0.000885853	AT2G45550.1	cytochrome P450, family 76, subfamily C, polypeptide 4
Ciclev10024980m	0.521749	0.000322534	AT1G19110.1	inter-alpha-trypsin inhibitor heavy chain-related
Ciclev10031291m	-1.33383	8.65412e-06	AT2G39830.1	DA1-related protein 2
Ciclev10025446m	-2.23375	8.08373e-10	AT2G25737.1	Sulfite exporter TauE/SafE family protein
Ciclev10011456m	-0.812681	0.00169725	AT5G03670.1	unknown protein
Ciclev10028265m	0.771145	0.00276983	AT1G47670.1	Transmembrane amino acid transporter family protein
Ciclev10028265m	1.1043	6.8449e-05	AT1G47670.1	Transmembrane amino acid transporter family protein
Ciclev10014994m	-0.977927	0.000221562	AT1G70710.1	glycosyl hydrolase 9B1
Ciclev10028274m	0.739827	0.000722241	AT2G36800.1	don-glucosyltransferase 1
Ciclev10028274m	1.01887	0.00183666	AT2G36800.1	don-glucosyltransferase 1
Ciclev10031332m	-0.857948	2.6991e-05	AT3G20015.1	Eukaryotic aspartyl protease family protein
Ciclev10031021m	1.07554	0.000238338	AT1G27920.1	microtubule-associated protein 65-8
Ciclev10019854m	0.913511	0.00110441	AT5G53390.1	O-acyltransferase (WSD1-like) family protein
Ciclev10008096m	-1.42845	4.56145e-07	AT2G03500.1	Homeodomain-like superfamily protein
Ciclev10025462m	1.139	1.72708e-07	AT3G50740	udp-glucosyl transferase 72E1
Ciclev10028078m	1.64776	2.58787e-08	AT3G47340.1	glutamine-dependent asparagine synthase 1
Ciclev10028078m	1.9977	9.25658e-07	AT3G47340.1	glutamine-dependent asparagine synthase 1
Ciclev10028078m	2.14947	2.86932e-10	AT3G47340.1	glutamine-dependent asparagine synthase 1
Ciclev10028198m	-1.45513	3.76201e-05	AT5G58720.1	smr (Small MutS Related) domain-containing protein
Ciclev10019932m	1.08058	0.000219284	AT3G14690.1	cytochrome P450, family 72, subfamily A, polypeptide 15
Ciclev10019871m	-0.94282	0.00042491	AT5G24530.1	2-oxoglutarate (2OG) and Fe(II)-dependent oxygenase superfamily protein
Ciclev10019819m	1.09315	0.000470896	AT1G12370.2	photolyase 1
Ciclev10019819m	1.89912	0.00155068	AT1G12370.2	photolyase 1
Ciclev10028293m	0.556414	0.000995865	AT2G23250.1	UDP-glucosyl transferase 84B2
Ciclev10011580m	-0.519129	0.00261097	AT2G40820.1	function unknown
Ciclev10028305m	0.959454	0.000629416	AT4G34131.1	UDP-glucosyl transferase 73B3
Ciclev10031212m	-0.679148	0.000215409	AT2G44480.1	beta glucosidase 17
Ciclev10015042m	0.641283	0.000254536	AT4G01070.1	UDP-Glycosyltransferase superfamily protein
Ciclev10019893m	-0.595004	3.5887e-05	AT5G36110.1	cytochrome P450, family 716, subfamily A, polypeptide 1
Ciclev10004783m	-1.28087	3.70934e-10	AT1G04680.1	Pectin lyase-like superfamily protein
Ciclev10004783m	-1.59336	1.30588e-06	AT1G04680.1	Pectin lyase-like superfamily protein
Ciclev10004783m	-1.68649	1.5906e-05	AT1G04680.1	Pectin lyase-like superfamily protein
Ciclev10019897m	-1.34752	7.16671e-08	AT2G31880.1	Leucine-rich repeat protein kinase family protein
Ciclev10019897m	-1.08479	0.000800425	AT2G31880.1	Leucine-rich repeat protein kinase family protein
Ciclev10000964m	-0.681355	0.001708	AT1G44350.1	IAA-leucine resistant (ILR)-like gene 6
Ciclev10019904m	-0.794987	0.000363212	AT4G16563.1	Eukaryotic aspartyl protease family protein
Ciclev10025483m	-2.57243	0.000531817	AT3G49900.1	Phototropic-responsive NPH3 family protein
Ciclev10004852m	-0.971189	0.000343336	AT4G13940.1	S-adenosyl-L-homocysteine hydrolase
Ciclev10028084m	-0.929574	0.0005389	AT1G59740.1	Major facilitator superfamily protein
Ciclev10028084m	-1.78886	2.38325e-09	AT1G59740.1	Major facilitator superfamily protein
Ciclev10028084m	-1.34907	9.13094e-06	AT1G59740.1	Major facilitator superfamily protein
Ciclev10028084m	-1.81828	1.25042e-08	AT1G59740.1	Major facilitator superfamily protein
Ciclev10000967m	0.583318	0.000554008	AT4G37330.1	cytochrome P450, family 81, subfamily D, polypeptide 4
Ciclev10025490m	0.778358	0.000139994	AT2G18570.1	UDP-Glycosyltransferase superfamily protein
Ciclev10000828m	-0.694004	5.37337e-05	AT1G71880.1	sucrose-proton symporter 1
Ciclev10019915m	-1.33502	1.46549e-14	AT2G46630.1	unknown protein
Ciclev10019927m	0.524614	0.00281522	AT4G01070.1	UDP-Glycosyltransferase superfamily protein
Ciclev10008142m	-1.80293	2.48157e-05	AT3G24530.1	AAA-type ATPase family protein / ankyrin repeat family protein
Ciclev10019930m	-0.858196	0.00133612	AT4G23060.1	IQ-domain 22
Ciclev10015086m	-0.885827	1.4972e-06	AT2G05790.1	O-Glycosyl hydrolases family 17 protein
Ciclev10000991m	-0.687635	9.54468e-05	AT1G77380.1	amino acid permease 3
Ciclev10000992m	0.921404	0.000479641	AT1G76660.1	function unknown
Ciclev10000992m	0.785105	9.39697e-05	AT1G76660.1	function unknown
Ciclev10008149m	0.935159	0.000690452	AT4G33030.1	sulfoquinovosyldiacylglycerol 1
Ciclev10015093m	0.596354	1.25416e-06	AT1G11080.1	serine carboxypeptidase-like 31
Ciclev10001007m	0.781086	0.000706272	AT1G19920.1	Pseudouridine synthase/archaeosine transglycosylase-like family protein
Ciclev10025372m	0.937038	0.000151898	AT4G37930.1	serine transhydroxymethyltransferase 1
Ciclev10025372m	1.03864	0.00010374	AT4G37930.1	serine transhydroxymethyltransferase 1
Ciclev10025372m	1.38248	7.36235e-06	AT4G37930.1	serine transhydroxymethyltransferase 1
Ciclev10025372m	1.40125	7.27811e-10	AT4G37930.1	serine transhydroxymethyltransferase 1
Ciclev10025446m	-1.27541	0.000219503	AT2G25737.1	Sulfite exporter TauE/SafE family protein
Ciclev10001017m	-1.06931	0.00133493	AT5G66730.1	C2H2-like zinc finger protein
Ciclev10015151m	0.934614	2.8296e-08	AT1G61740.1	Sulfite exporter TauE/SafE family protein
Ciclev10004891m	0.594197	0.00198747	AT1G56190.1	Phosphoglycerate kinase family protein
Ciclev10004891m	0.83059	0.000175771	AT1G56190.1	Phosphoglycerate kinase family protein
Ciclev10028353m	-0.910724	0.00165972	AT3G18950.1	Transducin/WD40 repeat-like superfamily protein
Ciclev10015129m	1.32917	1.26709e-10	AT5G14570.1	high affinity nitrate transporter 2.7
Ciclev10015129m	1.26165	2.03119e-05	AT5G14570.1	high affinity nitrate transporter 2.7
Ciclev10025535m	0.714518	0.00212455	AT3G16520.3	UDP-glucosyl transferase 88A1
Ciclev10019040m	0.993697	0.000722248	AT4G00300.2	fringe-related protein
Ciclev10000639m	1.03187	2.30162e-08	AT1G59740.1	Major facilitator superfamily protein
Ciclev10013660m	-1.64248	0.00137706	AT5G03910.1	ABC2 homolog 12
Ciclev10031442m	-1.65372	0.000121682	AT1G10740.1	alpha/beta-Hydrolases superfamily protein
Ciclev10020033m	-0.559195	0.00110539	AT5G41330.1	BTB/POZ domain with WD40/YVTN repeat-like protein
Ciclev10011662m	-1.20416	5.99321e-05	AT5G38970.1	brassinosteroid-6-oxidase 1
Ciclev10019764m	-0.860471	0.000553206	AT1G64600.1	methyltransferases;copper ion binding
Ciclev10019107m	0.570763	0.000616199	AT1G73920.1	alpha/beta-Hydrolases superfamily protein
Ciclev10011514m	0.75223	1.83929e-05	AT2G38060.1	phosphate transporter 4;2
Ciclev10020072m	-0.652192	0.00112854	AT4G37650.1	GRAS family transcription factor
Ciclev10023753m	0.870727	0.000169784	AT2G46670.1	CCT motif family protein
Ciclev10023753m	0.942737	0.00181804	AT2G46670.1	CCT motif family protein
Ciclev10008171m	-1.09427	7.29385e-06	AT5G26030.1	ferrochelatase 1
Ciclev10031483m	-1.44691	3.3564e-11	AT2G39710.1	Eukaryotic aspartyl protease family protein
Ciclev10023753m	0.500993	0.00259734	AT2G46670.1	CCT motif family protein
Ciclev10015071m	0.61338	0.00177592	AT4G21540.1	sphingosine kinase 1
Ciclev10011587m	0.580914	8.35166e-05	AT1G66330.1	senescence-associated family protein
Ciclev10011683m	-1.35603	8.18386e-05	AT4G33270.1	Transducin family protein / WD-40 repeat family protein
Ciclev10020060m	-0.893003	1.21987e-05	AT4G10720.2	Ankyrin repeat family protein
Ciclev10020060m	-1.30472	2.19869e-12	AT4G10720.2	Ankyrin repeat family protein
Ciclev10028412m	-1.78566	1.5133e-08	AT2G38170.3	cation exchanger 1	ARF19
Ciclev10011693m	-0.666438	0.00259043	AT5G02100.1	Oxysterol-binding family protein
Ciclev10025088m	0.71502	3.41843e-06	AT4G37870.1	phosphoenolpyruvate carboxykinase 1
Ciclev10008255m	-0.709953	0.00184886	AT4G26850.1	mannose-1-phosphate guanylyltransferase (GDP)s;GDP-galactose:mannose-1-phosphate guanylyltransferases;GDP-galactose:glucose-1-phosphate guanylyltransferases;GDP-galactose:myoinositol-1-phosphate guanylyltransferases;glucose-1-phosphate guanylyltransferase
Ciclev10015162m	0.527807	0.00256705	AT4G04610.1	APS reductase 1
Ciclev10008250m	-0.916337	0.00223281	AT2G26180.1	IQ-domain 6
Ciclev10008257m	-1.65537	7.67439e-11	AT3G13980.1	unknown protein
Ciclev10025394m	0.54698	0.00141313	AT1G47240.1	NRAMP metal ion transporter 2
Ciclev10020118m	-0.623519	0.000744809	AT4G02930.1	GTP binding Elongation factor Tu family protein
Ciclev10020125m	-1.01309	0.000450075	AT2G01940.1	C2H2-like zinc finger protein
Ciclev10020125m	-1.14246	0.00105857	AT2G01940.1	C2H2-like zinc finger protein
Ciclev10000874m	0.863256	0.00211708	AT3G06350.1	dehydroquinate dehydratase, putative / shikimate dehydrogenase, putative
Ciclev10000874m	0.934564	0.000385392	AT3G06350.1	dehydroquinate dehydratase, putative / shikimate dehydrogenase, putative
Ciclev10000874m	1.0645	0.00113401	AT3G06350.1	dehydroquinate dehydratase, putative / shikimate dehydrogenase, putative
Ciclev10019412m	0.631819	0.000155701	AT1G12110.1	nitrate transporter 1.1
Ciclev10019412m	1.18804	8.58224e-06	AT1G12110.1	nitrate transporter 1.1
Ciclev10019202m	0.87398	0.00185138	AT4G13710.1	Pectin lyase-like superfamily protein
Ciclev10019202m	1.40728	1.02527e-07	AT4G13710.1	Pectin lyase-like superfamily protein
Ciclev10001147m	0.601356	0.00229266	AT4G24400.1	CBL-interacting protein kinase 8
Ciclev10001147m	0.719249	3.05112e-05	AT4G24400.1	CBL-interacting protein kinase 8
Ciclev10011721m	-0.898454	0.00193719	AT5G15900.1	TRICHOME BIREFRINGENCE-LIKE 19
Ciclev10000783m	-0.584904	0.000899537	AT1G76160.1	SKU5 similar 5
Ciclev10015247m	0.523588	0.000971748	AT5G14420.1	RING domain ligase2
Ciclev10019837m	-1.00841	1.2262e-06	AT4G10720.1	Ankyrin repeat family protein
Ciclev10019837m	-1.48233	0.001029	AT4G10720.1	Ankyrin repeat family protein
Ciclev10025794m	0.711094	2.0826e-05	AT4G37560.1	Acetamidase/Formamidase family protein
Ciclev10025609m	-1.49175	8.85915e-08	AT2G22360.1	DNAJ heat shock family protein
Ciclev10001170m	1.0906	0.000332715	AT1G22100.1	Inositol-pentakisphosphate 2-kinase family protein
Ciclev10031553m	-0.862473	0.00252574	AT3G19970.1	alpha/beta-Hydrolases superfamily protein
Ciclev10025631m	-0.933178	0.00149795	AT5G66460.1	Glycosyl hydrolase superfamily protein
Ciclev10025640m	-1.26251	0.00017648	AT5G67460.1	O-Glycosyl hydrolases family 17 protein
Ciclev10001022m	1.03794	0.000690457	AT5G46410.2	SCP1-like small phosphatase 4
Ciclev10001212m	-0.836584	6.78021e-07	AT5G07030.1	Eukaryotic aspartyl protease family protein
Ciclev10011766m	-0.737156	1.31967e-05	AT3G22142.1	Bifunctional inhibitor/lipid-transfer protein/seed storage 2S albumin superfamily protein
Ciclev10011766m	-0.842407	1.53899e-12	AT3G22142.1	Bifunctional inhibitor/lipid-transfer protein/seed storage 2S albumin superfamily protein
Ciclev10031591m	1.25892	0.000445062	AT2G42850.1	cytochrome P450, family 718
Ciclev10020224m	-0.582374	0.000814406	AT1G64720.1	Polyketide cyclase/dehydrase and lipid transport superfamily protein
Ciclev10001215m	1.14589	0.00153666	AT1G08820.1	vamp/synaptobrevin-associated protein 27-2
Ciclev10024373m	-1.06835	0.0017267	AT3G25130.1	unknown protein
Ciclev10031586m	-0.718679	0.00159627	AT3G56200.1	Transmembrane amino acid transporter family protein
Ciclev10020246m	-1.06835	0.00130532	AT4G00770.1	unknown protein
Ciclev10031443m	0.737541	7.32467e-06	AT2G39730.2	rubisco activase
Ciclev10025742m	0.711975	0.00140334	AT4G37580.1	Acyl-CoA N-acyltransferases (NAT) superfamily protein
Ciclev10005027m	1.46874	1.05377e-05	AT2G30580.1	DREB2A-interacting protein 2
Ciclev10011795m	1.12398	2.16092e-05	AT5G38200.1	Class I glutamine amidotransferase-like superfamily protein
Ciclev10011529m	1.01887	0.00183666	AT2G24280.1	alpha/beta-Hydrolases superfamily protein
Ciclev10011796m	-0.560991	0.00231576	AT1G24430.1	HXXXD-type acyl-transferase family protein
Ciclev10031625m	-0.589722	0.000849962	AT3G25250.1	AGC (cAMP-dependent, cGMP-dependent and protein kinase C) kinase family protein
Ciclev10001262m	0.584605	0.00207763	AT5G66460.1	Glycosyl hydrolase superfamily protein
Ciclev10015019m	0.915024	0.00117302	AT5G12890.1	UDP-Glycosyltransferase superfamily protein
Ciclev10015684m	-0.514133	0.00275324	AT4G31980.1	unknown protein
Ciclev10015684m	-1.54709	6.0225e-05	AT4G31980.1	unknown protein
Ciclev10015684m	-1.09912	0.000116216	AT4G31980.1	unknown protein
Ciclev10011806m	-0.898301	0.000226361	AT5G01370.1	ALC-interacting protein 1
Ciclev10014841m	0.94655	0.00216751	AT4G12610.2	transcription activators;DNA binding;RNA polymerase II transcription factors;catalytics;transcription initiation factors
Ciclev10007977m	-1.2915	0.00201013	AT3G20660.1	organic cation/carnitine transporter4
Ciclev10020284m	-0.725919	0.00118956	AT1G16610.3	arginine/serine-rich 45
Ciclev10028516m	0.871764	0.000695336	AT2G39570.1	ACT domain-containing protein
Ciclev10008422m	0.597465	0.00190701	AT5G19990.1	regulatory particle triple-A ATPase 6A
Ciclev10008419m	0.575939	2.32866e-06	AT1G10970.1	zinc transporter 4 precursor
Ciclev10000839m	-0.525428	0.00190494	AT1G58440.1	FAD/NAD(P)-binding oxidoreductase family protein
Ciclev10001292m	-0.937678	0.00011115	AT1G32240.1	Homeodomain-like superfamily protein
Ciclev10001292m	-0.955557	0.00148429	AT1G32240.1	Homeodomain-like superfamily protein
Ciclev10020328m	-0.785877	0.000301555	AT3G60900.1	FASCICLIN-like arabinogalactan-protein 10
Ciclev10011842m	0.677776	7.08935e-05	AT3G56940.1	dicarboxylate diiron protein, putative (Crd1)
Ciclev10014964m	-1.09668	0.000499187	AT5G14220.1	Flavin containing amine oxidoreductase family
Ciclev10005068m	1.89019	0.000190175	AT1G04420.1	NAD(P)-linked oxidoreductase superfamily protein
Ciclev10015406m	-1.06026	0.000105188	AT2G26560.1	phospholipase A 2A
Ciclev10015406m	-1.2316	1.17005e-06	AT2G26560.1	phospholipase A 2A
Ciclev10008459m	-0.675064	0.000313512	AT2G24580.1	FAD-dependent oxidoreductase family protein
Ciclev10011497m	1.01109	0.000349984	AT5G38450.1	cytochrome P450, family 735, subfamily A, polypeptide 1
Ciclev10011497m	1.0607	0.000742272	AT5G38450.1	cytochrome P450, family 735, subfamily A, polypeptide 1
Ciclev10025459m	0.833591	0.000896481	AT5G23520.1	smr (Small MutS Related) domain-containing protein
Ciclev10031697m	1.23158	4.5196e-09	AT5G17520.1	root cap 1 (RCP1)
Ciclev10015214m	0.858546	7.64046e-05	AT3G27925.1	DegP protease 1
Ciclev10007801m	-1.31522	2.99436e-05	AT4G03460.1	Ankyrin repeat family protein
Ciclev10020496m	0.617877	0.000205017	AT5G50120.1	Transducin/WD40 repeat-like superfamily protein
Ciclev10011119m	0.842244	0.000463911	AT2G38040.1	acetyl Co-enzyme a carboxylase carboxyltransferase alpha subunit
Ciclev10020423m	-1.03748	3.74844e-06	AT4G24780.1	Pectin lyase-like superfamily protein
Ciclev10011983m	0.873347	0.00250141	AT4G17890.1	ARF-GAP domain 8
Ciclev10031151m	-0.866983	0.00108612	AT1G50120.1	function unknown
Ciclev10028369m	-0.959154	0.00107414	AT2G16430.2	purple acid phosphatase 10
Ciclev10015761m	-1.44297	4.00782e-07	AT3G03740.1	BTB-POZ and MATH domain 4
Ciclev10005149m	-3.35441	1.90958e-14	AT4G10490.1	2-oxoglutarate (2OG) and Fe(II)-dependent oxygenase superfamily protein
Ciclev10015492m	-0.855984	4.04571e-05	AT5G35735.1	Auxin-responsive family protein
Ciclev10011453m	-1.08475	0.000217735	AT5G24910.1	cytochrome P450, family 714, subfamily A, polypeptide 1
Ciclev10028594m	0.791762	1.04824e-05	AT4G38970.1	fructose-bisphosphate aldolase 2
Ciclev10008537m	-0.633504	0.0018092	AT5G53750.1	CBS domain-containing protein
Ciclev10031741m	-0.940316	1.02739e-05	AT1G67830.1	alpha-fucosidase 1
Ciclev10020489m	-1.06835	0.0017267	AT4G03010.1	RNI-like superfamily protein
Ciclev10031231m	1.25624	5.62658e-06	AT3G25280.1	Major facilitator superfamily protein
Ciclev10011643m	-0.52184	7.466e-05	AT1G76690.1	12-oxophytodienoate reductase 2
Ciclev10031748m	-0.527469	0.00240693	AT5G13710.1	sterol methyltransferase 1
Ciclev10031765m	0.913386	0.000264224	AT3G55800.1	sedoheptulose-bisphosphatase
Ciclev10008560m	-0.953473	0.000499375	AT4G32400.1	Mitochondrial substrate carrier family protein
Ciclev10028616m	-0.810456	0.000836492	AT4G35350.1	xylem cysteine peptidase 1
Ciclev10028299m	-0.674579	0.00261581	AT5G22850.1	Eukaryotic aspartyl protease family protein
Ciclev10005517m	0.564532	6.08839e-06	AT2G47900.3	tubby like protein 3
Ciclev10008131m	0.778713	0.00183969	AT3G13050.1	Major facilitator superfamily protein
Ciclev10025374m	0.518946	0.00199359	AT2G17760.1	Eukaryotic aspartyl protease family protein
Ciclev10001460m	1.00587	2.04605e-05	AT4G08300.1	nodulin MtN21 /EamA-like transporter family protein
Ciclev10008603m	-1.01281	0.000809768	AT2G24300.2	Calmodulin-binding protein
Ciclev10020549m	-0.577321	0.00120981	AT5G18270.2	Arabidopsis NAC domain containing protein 87
Ciclev10004839m	-1.16844	0.000158804	AT5G18840.1	Major facilitator superfamily protein
Ciclev10031793m	0.903533	0.00138896	AT1G25550.1	myb-like transcription factor family protein
Ciclev10028639m	0.554494	0.00120834	AT1G68010.1	hydroxypyruvate reductase
Ciclev10028639m	1.00482	0.00128094	AT1G68010.1	hydroxypyruvate reductase
Ciclev10015568m	-1.20852	4.31654e-05	AT3G02040.1	senescence-related gene 3
Ciclev10031559m	0.696233	0.000121286	AT5G58330.2	lactate/malate dehydrogenase family protein
Ciclev10001478m	-0.635254	0.000201802	AT3G05200.1	RING/U-box superfamily protein
Ciclev10008617m	0.86598	2.93799e-05	AT2G26150.1	heat shock transcription factor A2
Ciclev10015596m	0.84119	0.0011015	AT1G30840.1	purine permease 4
Ciclev10015596m	1.14582	3.26222e-05	AT1G30840.1	purine permease 4
Ciclev10031809m	-1.21085	1.11975e-05	AT1G23340.1	Protein of Unknown Function (DUF239)
Ciclev10008624m	-0.783137	0.00114109	AT5G11000.1	Plant protein of unknown function (DUF868)
Ciclev10025837m	-0.759515	0.000171307	AT4G37880.1	LisH/CRA/RING-U-box domains-containing protein
Ciclev10025834m	-0.761192	6.27479e-06	AT2G17420.1	NADPH-dependent thioredoxin reductase A
Ciclev10001075m	-0.991084	6.50369e-06	AT1G16870.1	mitochondrial 28S ribosomal protein S29-related
Ciclev10008628m	0.635655	0.000145136	AT3G15510.1	NAC domain containing protein 2
Ciclev10001488m	-0.980317	0.00123932	AT4G37680.1	heptahelical protein 4
Ciclev10015057m	0.924077	0.000219746	AT4G17150.1	alpha/beta-Hydrolases superfamily protein
Ciclev10031823m	0.61245	0.000243235	AT1G12060.1	BCL-2-associated athanogene 5
Ciclev10015476m	0.84935	0.000180709	AT1G12900.1	glyceraldehyde 3-phosphate dehydrogenase A subunit 2
Ciclev10031831m	-0.701354	3.50282e-05	AT1G70090.1	glucosyl transferase family 8
Ciclev10020621m	0.848696	0.00200999	AT3G04590.2	AT hook motif DNA-binding family protein
Ciclev10025873m	2.26201	0.0033	AT5G65670.1	indole-3-acetic acid inducible 9
Ciclev10011982m	1.76646	6.7206e-07	AT2G38560.1	transcript elongation factor IIS
Ciclev10015634m	-0.61422	0.00174323	AT2G42570.1	TRICHOME BIREFRINGENCE-LIKE 39
Ciclev10005186m	-1.16688	8.25742e-05	AT4G02340.1	alpha/beta-Hydrolases superfamily protein
Ciclev10020068m	-0.925706	0.000139143	AT2G33150.1	peroxisomal 3-ketoacyl-CoA thiolase 3
Ciclev10001527m	0.54132	0.00144073	AT1G21410.1	F-box/RNI-like superfamily protein
Ciclev10020662m	-0.807931	9.11632e-05	AT3G61440.1	cysteine synthase C1
Ciclev10020662m	-1.16037	1.5538e-11	AT3G61440.1	cysteine synthase C1
Ciclev10005203m	-0.88704	0.00276789	AT5G49520.1	WRKY DNA-binding protein 48
Ciclev10031870m	-0.650108	0.000576644	AT1G24140.1	Matrixin family protein
Ciclev10003461m	0.582595	0.00150166	AT1G32080.1	membrane protein, putative
Ciclev10004757m	0.928586	8.54461e-05	AT3G57680.1	Peptidase S41 family protein
Ciclev10001564m	0.776575	6.16174e-13	AT2G23790.1	Protein of unknown function (DUF607)
Ciclev10015680m	0.652357	0.0013066	AT4G04640.1	ATPase, F1 complex, gamma subunit protein
Ciclev10031881m	-0.916336	0.000394551	AT3G08030.1	Protein of unknown function, DUF642
Ciclev10031886m	0.528209	0.00187966	AT3G61470.1	photosystem I light harvesting complex gene 2
Ciclev10001335m	0.946619	2.44122e-08	AT5G07050.1	nodulin MtN21 /EamA-like transporter family protein
Ciclev10020718m	0.690834	1.3728e-07	AT3G22830.1	heat shock transcription factor A6B
Ciclev10008714m	0.641728	2.14559e-07	AT3G51420.1	strictosidine synthase-like 4
Ciclev10015683m	0.854027	0.00209282	AT5G14700.1	NAD(P)-binding Rossmann-fold superfamily protein
Ciclev10005225m	0.9801	1.85133e-07	AT3G21420.1	2-oxoglutarate (2OG) and Fe(II)-dependent oxygenase superfamily protein
Ciclev10020744m	-0.94736	7.195e-07	AT5G24110.1	WRKY DNA-binding protein 30
Ciclev10020744m	-1.18677	1.26137e-07	AT5G24110.1	WRKY DNA-binding protein 30
Ciclev10020746m	-1.74879	2.86438e-14	AT3G30340.1	nodulin MtN21 /EamA-like transporter family protein
Ciclev10008731m	-0.66832	0.000163989	AT1G45063.2	copper ion binding;electron carriers
Ciclev10012033m	0.744509	8.68077e-08	AT4G35160.1	O-methyltransferase family protein
Ciclev10005192m	-1.08462	1.54709e-05	AT1G79430.2	Homeodomain-like superfamily protein
Ciclev10031913m	0.98419	0.00124276	AT1G24030.2	Protein kinase superfamily protein
Ciclev10015713m	1.13423	7.41333e-06	AT3G12750.1	zinc transporter 1 precursor
Ciclev10015713m	1.46868	7.14091e-11	AT3G12750.1	zinc transporter 1 precursor
Ciclev10020253m	-1.25941	4.14463e-05	AT5G11880.1	Pyridoxal-dependent decarboxylase family protein
Ciclev10028712m	0.755665	1.23834e-05	AT4G06744.1	Leucine-rich repeat (LRR) family protein
Ciclev10031446m	-0.855414	0.000159609	AT5G40270.1	HD domain-containing metal-dependent phosphohydrolase family protein
Ciclev10031446m	-1.05486	1.12133e-13	AT5G40270.1	HD domain-containing metal-dependent phosphohydrolase family protein
Ciclev10015736m	-1.01156	0.00125031	AT3G52060.1	Core-2/I-branching beta-1,6-N-acetylglucosaminyltransferase family protein
Ciclev10010403m	0.536258	0.00148029	AT1G51120.1	AP2/B3 transcription factor family protein
Ciclev10028716m	-0.654064	0.000714738	AT4G38660.1	Pathogenesis-related thaumatin superfamily protein
Ciclev10010403m	2.21376	5.89723e-07	AT1G51120.1	AP2/B3 transcription factor family protein
Ciclev10013655m	-0.534162	0.00135219	AT3G53140.1	O-methyltransferase family protein
Ciclev10001648m	1.22183	3.41474e-06	AT1G17020.1	senescence-related gene 1
Ciclev10001648m	1.26105	5.72977e-10	AT1G17020.1	senescence-related gene 1
Ciclev10014521m	0.577612	0.000289162	AT4G23220.1	cysteine-rich RLK (RECEPTOR-like protein kinase) 14
Ciclev10031943m	1.34187	0.000150658	AT5G48020.1	2-oxoglutarate (2OG) and Fe(II)-dependent oxygenase superfamily protein
Ciclev10000767m	1.3612	0.000157508	AT4G35890.1	winged-helix DNA-binding transcription factor family protein
Ciclev10020855m	1.13893	0.000633985	AT4G10050.1	esterase/lipase/thioesterase family protein
Ciclev10020004m	0.60563	0.000602286	AT5G62790.1	1-deoxy-D-xylulose 5-phosphate reductoisomerase
Ciclev10000968m	0.743857	0.000279133	AT3G63470.1	serine carboxypeptidase-like 40
Ciclev10000968m	0.990276	0.000558093	AT3G63470.1	serine carboxypeptidase-like 40
Ciclev10008785m	0.896678	0.00159975	AT2G19330.1	plant intracellular ras group-related LRR 6
Ciclev10020875m	0.815266	2.89465e-05	AT5G54160.1	O-methyltransferase 1
Ciclev10020874m	-0.694119	9.70308e-05	AT5G54160.1	O-methyltransferase 1
Ciclev10008793m	-1.19352	0.00191685	AT1G48580.1	unknown protein
Ciclev10012089m	1.35348	0.000930383	AT2G37630.1	myb-like HTH transcriptional regulator family protein
Ciclev10001676m	-0.781549	1.32717e-05	AT3G01400.1	ARM repeat superfamily protein
Ciclev10012009m	-1.0054	0.000271592	AT1G08370.1	decapping 1
Ciclev10015791m	-0.894506	7.95482e-07	AT3G28340.1	galacturonosyltransferase-like 10
Ciclev10015793m	-0.938688	0.00176616	AT2G38380.1	Peroxidase superfamily protein
Ciclev10005317m	-1.57918	4.63421e-06	AT3G07970.1	Pectin lyase-like superfamily protein
Ciclev10008808m	-1.51713	9.23489e-07	AT5G11790.1	N-MYC downregulated-like 2
Ciclev10011244m	-1.23152	1.21273e-05	AT5G16530.1	Auxin efflux carrier family protein
Ciclev10005327m	-0.926838	9.55062e-06	AT3G17380.1	TRAF-like family protein
Ciclev10015818m	-0.738136	1.14956e-05	AT1G62360.1	KNOX/ELK homeobox transcription factor
Ciclev10005160m	0.630866	0.000772496	AT4G19600.1	Cyclin family protein
Ciclev10028756m	-0.55742	0.000827117	AT2G17230.1	EXORDIUM like 5
Ciclev10028764m	-0.573708	0.00054137	AT3G18850.1	lysophosphatidyl acyltransferase 5
Ciclev10015825m	-1.3043	1.93362e-05	AT1G11915.1	unknown protein
Ciclev10001726m	-1.18131	1.30391e-11	AT1G71695.1	Peroxidase superfamily protein
Ciclev10031574m	-1.03061	5.83943e-06	AT1G13250.1	galacturonosyltransferase-like 3
Ciclev10028792m	1.01887	0.00183666	AT4G39150.1	DNAJ heat shock N-terminal domain-containing protein
Ciclev10021190m	-0.980135	0.00163835	AT5G66320.1	GATA transcription factor 5
Ciclev10005370m	-0.622225	0.000224059	AT5G51550.1	EXORDIUM like 3
Ciclev10011694m	-0.780793	0.00012215	AT1G21310.1	extensin 3
Ciclev10001635m	-1.26328	4.99508e-09	AT1G19980.1	cytomatrix protein-related
Ciclev10021067m	-0.751975	0.00107223	AT5G47390.1	myb-like transcription factor family protein
Ciclev10000998m	-0.772815	1.54193e-07	AT5G42240.1	serine carboxypeptidase-like 42
Ciclev10015887m	-0.898707	0.000155032	AT2G20560.1	DNAJ heat shock family protein
Ciclev10005270m	0.718023	1.97301e-05	AT3G61415.1	SKP1-like 21
Ciclev10026049m	0.667038	0.000181925	AT5G23530.1	carboxyesterase 18
Ciclev10033839m	-1.07959	2.37126e-05	AT3G26590.1	MATE efflux family protein
Ciclev10021082m	0.702628	0.000580714	AT2G45630.2	D-isomer specific 2-hydroxyacid dehydrogenase family protein
Ciclev10021090m	-0.872102	0.000403355	AT1G78440.1	Arabidopsis thaliana gibberellin 2-oxidase 1
Ciclev10021090m	-1.01653	5.17211e-05	AT1G78440.1	Arabidopsis thaliana gibberellin 2-oxidase 1
Ciclev10001805m	0.781831	5.77465e-07	AT1G22030.1	unknown protein
Ciclev10026361m	2.1097	1.81552e-07	AT5G54160.1	O-methyltransferase 1
Ciclev10032088m	-0.941601	0.000308488	AT3G27060.1	Ferritin/ribonucleotide reductase-like family protein
Ciclev10005414m	-1.53372	0.000100841	AT5G19040.1	isopentenyltransferase 5
Ciclev10001822m	-0.558212	0.00133792	AT4G24570.1	dicarboxylate carrier 2
Ciclev10021136m	0.516389	0.00201735	AT2G43120.1	RmlC-like cupins superfamily protein
Ciclev10021136m	0.803823	0.000251132	AT2G43120.1	RmlC-like cupins superfamily protein
Ciclev10026072m	0.559908	4.07494e-06	AT4G33420.1	Peroxidase superfamily protein
Ciclev10015924m	-1.1379	6.45064e-11	AT3G21770.1	Peroxidase superfamily protein
Ciclev10028835m	0.5831	0.00255104	AT5G64210.1	alternative oxidase 2
Ciclev10021170m	0.567652	0.000807898	AT1G73500.1	MAP kinase kinase 9
Ciclev10001854m	-1.30947	7.86038e-14	AT4G08950.1	Phosphate-responsive 1 family protein
Ciclev10015210m	0.687928	4.83938e-06	AT1G61800.1	glucose-6-phosphate/phosphate translocator 2
Ciclev10001851m	-0.757556	0.000176977	AT1G45688.1	unknown protein
Ciclev10008930m	-1.18126	0.000194958	AT1G80840.1	WRKY DNA-binding protein 40
Ciclev10005458m	-1.78162	0.00118672	AT1G79500.1	Aldolase-type TIM barrel family protein
Ciclev10028852m	0.581512	0.000484611	AT4G38690.1	PLC-like phosphodiesterases superfamily protein
Ciclev10008946m	0.838732	2.19641e-06	AT5G25560.1	CHY-type/CTCHY-type/RING-type Zinc finger protein
Ciclev10008946m	0.788964	0.00101085	AT5G25560.1	CHY-type/CTCHY-type/RING-type Zinc finger protein
Ciclev10028853m	0.810418	1.18198e-05	AT2G28200.1	C2H2-type zinc finger family protein
Ciclev10001872m	1.24665	2.22088e-06	AT1G56430.1	nicotianamine synthase 4
Ciclev10028615m	0.525712	0.00077283	AT1G60600.2	UbiA prenyltransferase family protein
Ciclev10015965m	-1.80326	0	AT1G05010.1	ethylene-forming enzyme
Ciclev10011655m	-1.03511	0.000222102	AT4G19230.1	cytochrome P450, family 707, subfamily A, polypeptide 1
Ciclev10011655m	-1.25456	1.83763e-06	AT4G19230.1	cytochrome P450, family 707, subfamily A, polypeptide 1
Ciclev10015972m	0.54862	0.00268073	AT3G22060.1	Receptor-like protein kinase-related family protein
Ciclev10026114m	1.3382	1.83188e-05	AT2G18060.1	vascular related NAC-domain protein 1
Ciclev10032154m	-0.856874	2.24884e-05	AT5G12380.1	annexin 8
Ciclev10008969m	-1.33947	4.99589e-07	AT5G20910.1	RING/U-box superfamily protein
Ciclev10021260m	0.810449	0.00100496	AT5G24490.1	30S ribosomal protein, putative
Ciclev10026022m	-1.06772	0.00127097	AT1G52360.1	Coatomer, beta' subunit
Ciclev10032169m	-1.32371	7.90117e-05	AT2G42840.1	protodermal factor 1
Ciclev10001914m	-1.50367	3.68658e-05	AT1G75540.1	salt tolerance homolog2
Ciclev10005484m	-0.999474	0.00132103	AT3G17380.1	TRAF-like family protein
Ciclev10026133m	0.843586	7.5483e-06	AT5G67370.1	Protein of unknown function (DUF1230)
Ciclev10012274m	-0.70936	2.67586e-05	AT5G01410.1	Aldolase-type TIM barrel family protein
Ciclev10021285m	-0.538065	0.00209724	AT5G47230.1	ethylene responsive element binding factor 5
Ciclev10028544m	-1.01125	0.00147681	AT3G45300.1	isovaleryl-CoA-dehydrogenase
Ciclev10001946m	0.893877	4.45573e-06	AT1G75280.1	NmrA-like negative transcriptional regulator family protein
Ciclev10016041m	-1.20283	6.84429e-06	AT2G27140.1	HSP20-like chaperones superfamily protein
Ciclev10005491m	1.02503	2.37167e-05	AT5G24090.1	chitinase A
Ciclev10021302m	-1.20201	0.000455508	AT3G60800.1	DHHC-type zinc finger family protein
Ciclev10016050m	-0.921528	0.00189676	AT5G13700.1	polyamine oxidase 1
Ciclev10016050m	-0.917422	1.22989e-05	AT5G13700.1	polyamine oxidase 1
Ciclev10028909m	-1.05069	7.46516e-10	AT5G64260.1	EXORDIUM like 2
Ciclev10009005m	1.17361	2.4363e-08	AT4G27030.1	fatty acid desaturase A
Ciclev10017492m	-0.752345	0.00243281	AT5G13700.1	polyamine oxidase 1
Ciclev10028667m	-0.871552	5.11117e-07	AT3G45640.1	mitogen-activated protein kinase 3
Ciclev10020762m	0.565499	0.00193754	AT5G63160.1	BTB and TAZ domain protein 1
Ciclev10026151m	0.532645	5.28562e-05	AT1G80760.1	NOD26-like intrinsic protein 6;1
Ciclev10028590m	-0.70235	8.23595e-10	AT2G30020.1	Protein phosphatase 2C family protein
Ciclev10001968m	-1.46638	1.92265e-08	AT5G64260.1	EXORDIUM like 2
Ciclev10001970m	-0.973043	0.00150425	AT5G64260.1	EXORDIUM like 2
Ciclev10026162m	-1.0239	0.000732077	AT1G14180.2	RING/U-box superfamily protein
Ciclev10028930m	-1.09881	4.26861e-09	AT4G34410.1	redox responsive transcription factor 1
Ciclev10015593m	0.647708	0.00157763	AT3G01640.1	glucuronokinase G
Ciclev10021031m	-0.522501	0.00218446	AT3G62940.2	Cysteine proteinases superfamily protein
Ciclev10026163m	-1.32907	5.4784e-07	AT1G10380.1	Putative membrane lipoprotein
Ciclev10003599m	-0.941869	4.97295e-05	AT3G62200.1	Putative endonuclease or glycosyl hydrolase
Ciclev10001989m	-1.17268	3.35185e-07	AT1G21050.1	Protein of unknown function, DUF617
Ciclev10016096m	-1.02254	4.39381e-05	AT1G03820.1	unknown protein
Ciclev10025820m	0.723956	1.54993e-05	AT4G36850.1	PQ-loop repeat family protein / transmembrane family protein
Ciclev10012329m	-1.49064	3.93949e-07	AT2G37390.1	Chloroplast-targeted copper chaperone protein
Ciclev10012329m	-1.49217	2.27548e-05	AT2G37390.1	Chloroplast-targeted copper chaperone protein
Ciclev10021437m	-0.90005	0.00198101	AT5G43980.1	plasmodesmata-located protein 1
Ciclev10015416m	0.506339	2.37216e-06	AT5G46110.1	Glucose-6-phosphate/phosphate translocator-related
Ciclev10020582m	-1.01375	4.68947e-05	AT3G25520.1	ribosomal protein L5
Ciclev10028950m	1.20492	3.71192e-12	AT1G49470.1	Family of unknown function (DUF716)
Ciclev10008784m	1.13274	0.000190949	AT5G26040.2	histone deacetylase 2
Ciclev10021423m	0.896167	9.46518e-11	AT4G17040.1	CLP protease R subunit 4
Ciclev10021423m	1.01175	2.55941e-09	AT4G17040.1	CLP protease R subunit 4
Ciclev10020171m	-1.58891	5.62328e-12	AT3G04030.3	Homeodomain-like superfamily protein
Ciclev10020171m	-1.27807	0.00084744	AT3G04030.3	Homeodomain-like superfamily protein
Ciclev10028851m	-1.37398	5.49438e-11	AT5G13870.1	xyloglucan endotransglucosylase/hydrolase 5
Ciclev10016134m	0.885896	0.00237917	AT1G11840.6	glyoxalase I homolog
Ciclev10012358m	-0.756614	0.00281743	AT5G37660.2	plasmodesmata-located protein 7
Ciclev10028548m	1.2495	0.000328676	AT1G07120.1	function unknown
Ciclev10020692m	0.747118	0.000313822	AT3G14420.1	Aldolase-type TIM barrel family protein
Ciclev10005561m	-0.983574	5.04445e-07	AT3G23730.1	xyloglucan endotransglucosylase/hydrolase 16
Ciclev10026210m	-0.626978	0.000221293	AT5G65730.1	xyloglucan endotransglucosylase/hydrolase 6
Ciclev10026216m	-0.535284	0.00242451	AT4G36830.1	GNS1/SUR4 membrane protein family
Ciclev10026219m	-1.16907	7.91954e-05	AT3G06200.1	P-loop containing nucleoside triphosphate hydrolases superfamily protein
Ciclev10032327m	0.798068	0.000383989	AT1G23740.1	Oxidoreductase, zinc-binding dehydrogenase family protein
Ciclev10005574m	0.537061	0.00164001	AT1G48300.1	unknown protein
Ciclev10003599m	-1.00796	0.000188161	AT3G62200.1	Putative endonuclease or glycosyl hydrolase
Ciclev10005529m	-0.50677	0.00230725	AT3G10300.3	Calcium-binding EF-hand family protein
Ciclev10029006m	0.841314	3.08703e-06	AT1G49320.1	unknown seed protein like 1
Ciclev10029006m	0.709646	0.000109244	AT1G49320.1	unknown seed protein like 1
Ciclev10021349m	-0.949741	0.000827049	AT3G59710.1	NAD(P)-binding Rossmann-fold superfamily protein
Ciclev10021551m	-0.762691	0.000594696	AT2G46940.1	unknown protein
Ciclev10009138m	-0.682231	0.00255221	AT5G11590.1	Integrase-type DNA-binding superfamily protein
Ciclev10029012m	-1.06238	3.91793e-05	AT5G22930.1	Protein of unknown function (DUF1635)
Ciclev10016200m	-0.763769	5.46196e-06	AT2G33850.1	unknown protein
Ciclev10001888m	0.652445	0.00071565	AT1G35720.1	annexin 1
Ciclev10026007m	0.551789	5.93085e-06	AT1G15950.1	cinnamoyl coa reductase 1
Ciclev10026248m	0.783906	0.000370054	AT4G37000.1	accelerated cell death 2 (ACD2)
Ciclev10015873m	-1.04006	0.000336267	AT1G55480.1	protein containing PDZ domain, a K-box domain, and a TPR region
Ciclev10026096m	-0.87311	0.00268778	AT1G17710.1	Pyridoxal phosphate phosphatase-related protein
Ciclev10026096m	-0.898466	2.24363e-05	AT1G17710.1	Pyridoxal phosphate phosphatase-related protein
Ciclev10021622m	0.671705	0.000655068	AT3G23240.1	ethylene response factor 1
Ciclev10009155m	0.70589	0.000728338	AT4G30480.2	Tetratricopeptide repeat (TPR)-like superfamily protein
Ciclev10009159m	-2.15007	4.29772e-08	AT2G32070.1	Polynucleotidyl transferase, ribonuclease H-like superfamily protein
Ciclev10005606m	-1.51262	6.1995e-05	AT4G21865.1	unknown protein
Ciclev10005611m	-0.658605	0.000776444	AT4G16720.1	Ribosomal protein L23/L15e family protein
Ciclev10016239m	1.42808	3.53051e-14	AT5G40710.1	zinc finger (C2H2 type) family protein
Ciclev10012457m	1.07305	0.00019066	AT3G29270.1	RING/U-box superfamily protein
Ciclev10009186m	0.63677	0.000223102	AT1G67940.1	non-intrinsic ABC protein 3
Ciclev10012464m	1.15117	0.000160807	AT4G24380.1	unknown protein
Ciclev10032404m	0.932308	6.96673e-05	AT3G25640.1	Protein of unknown function, DUF617
Ciclev10005629m	-0.820131	0.00101246	AT3G23250.1	myb domain protein 15
Ciclev10030117m	-1.6149	8.21025e-06	AT5G64240.2	metacaspase 3
Ciclev10030117m	-1.63325	3.17035e-05	AT5G64240.2	metacaspase 3
Ciclev10009198m	0.651724	0.000168166	AT5G54270.1	light-harvesting chlorophyll B-binding protein 3
Ciclev10009194m	-1.18341	0.000169684	AT5G06740.1	Concanavalin A-like lectin protein kinase family protein
Ciclev10021695m	0.706784	0.000454981	AT4G12350.1	myb domain protein 42
Ciclev10001596m	-1.48172	7.9446e-06	AT1G02170.1	metacaspase 1
Ciclev10016280m	0.619527	0.000229011	AT2G05100.1	photosystem II light harvesting complex gene 2.1
Ciclev10016285m	0.713483	6.90493e-05	AT5G16010.1	3-oxo-5-alpha-steroid 4-dehydrogenase family protein
Ciclev10012221m	0.624717	3.88923e-06	AT5G06060.1	NAD(P)-binding Rossmann-fold superfamily protein
Ciclev10029088m	0.580961	0.000595042	AT3G45970.1	expansin-like A1
Ciclev10029094m	-1.03255	4.05701e-07	AT2G39700.1	expansin A4
Ciclev10012518m	-1.99214	0.000463125	AT2G39700.1	expansin A4
Ciclev10012518m	-0.94048	3.52504e-05	AT2G39700.1	expansin A4
Ciclev10021785m	-1.47879	4.9492e-05	AT5G15090.1	voltage dependent anion channel 3
Ciclev10020652m	-0.666028	8.93358e-06	AT5G07710.1	Polynucleotidyl transferase, ribonuclease H-like superfamily protein
Ciclev10026073m	0.88525	0.00185337	AT2G22420.1	Peroxidase superfamily protein
Ciclev10009080m	-0.649844	9.63462e-06	AT5G20060.1	alpha/beta-Hydrolases superfamily protein
Ciclev10021791m	0.797582	2.03838e-06	AT5G47740.1	Adenine nucleotide alpha hydrolases-like superfamily protein
Ciclev10011691m	-0.865801	3.36191e-05	AT3G11170.1	fatty acid desaturase 7
Ciclev10005687m	-0.85926	4.44089e-16	AT2G32150.1	Haloacid dehalogenase-like hydrolase (HAD) superfamily protein
Ciclev10005692m	1.08887	0.000624128	AT3G12890.1	activator of spomin::LUC2
Ciclev10016359m	-1.47135	1.71191e-08	AT4G19840.1	phloem protein 2-A1
Ciclev10016359m	-1.06066	0.000197603	AT4G19840.1	phloem protein 2-A1
Ciclev10026322m	-1.38136	2.82988e-07	AT4G37450.1	arabinogalactan protein 18
Ciclev10026322m	-1.08769	4.95648e-09	AT4G37450.1	arabinogalactan protein 18
Ciclev10032527m	-1.46638	5.73125e-06	AT5G22930.1	Protein of unknown function (DUF1635)
Ciclev10032523m	0.519741	0.000487576	AT5G48540.1	receptor-like protein kinase-related family protein
Ciclev10012109m	0.539433	0.00147021	AT3G53830.1	Regulator of chromosome condensation (RCC1) family protein
Ciclev10002239m	-1.47608	8.9176e-09	AT3G50060.1	myb domain protein 77
Ciclev10012554m	0.743486	9.19789e-06	AT3G09640.1	ascorbate peroxidase 2
Ciclev10009284m	-2.39755	9.73025e-07	AT2G23970.1	Class I glutamine amidotransferase-like superfamily protein
Ciclev10009284m	-2.16697	7.02389e-05	AT2G23970.1	Class I glutamine amidotransferase-like superfamily protein
Ciclev10029032m	-0.932479	1.61878e-07	AT3G44350.2	NAC domain containing protein 61
Ciclev10029032m	-0.651872	0.00219101	AT3G44350.2	NAC domain containing protein 61
Ciclev10002029m	-1.01247	2.94212e-06	AT1G03970.1	G-box binding factor 4
Ciclev10002029m	-0.632041	0.000201285	AT1G03970.1	G-box binding factor 4
Ciclev10024602m	-0.909379	4.27847e-05	AT2G35700.1	ERF family protein 38
Ciclev10029149m	-0.807291	4.07067e-06	AT2G28790.1	Pathogenesis-related thaumatin superfamily protein
Ciclev10009245m	0.709811	5.40415e-06	AT1G04250.1	AUX/IAA transcriptional regulator family protein
Ciclev10016257m	-1.31981	7.03473e-09	AT3G58720.1	RING/U-box superfamily protein
Ciclev10005833m	0.71743	0.00212065	AT2G29420.1	glutathione S-transferase tau 7
Ciclev10009291m	-0.934249	6.9034e-07	AT1G18250.2	Pathogenesis-related thaumatin superfamily protein
Ciclev10009046m	1.64415	0	AT4G31330.1	Protein of unknown function, DUF599
Ciclev10016402m	-0.701885	0.00195453	AT1G66140.1	zinc finger protein 4
Ciclev10012447m	-0.729777	0.000532366	AT5G02050.1	Mitochondrial glycoprotein family protein
Ciclev10032568m	0.552422	0.000942142	AT3G54890.1	photosystem I light harvesting complex gene 1
Ciclev10013720m	1.47783	2.22045e-16	AT3G52720.2	alpha carbonic anhydrase 1
Ciclev10015030m	0.646056	0.00223447	AT5G36890.1	beta glucosidase 42
Ciclev10015030m	0.778931	8.16591e-12	AT5G36890.1	beta glucosidase 42
Ciclev10031497m	-0.645736	0.00253519	AT3G07990.1	serine carboxypeptidase-like 27
Ciclev10016601m	-0.971064	0.00186576	AT5G44560.1	SNF7 family protein
Ciclev10002297m	-0.661788	9.45117e-05	AT1G27730.1	salt tolerance zinc finger
Ciclev10015962m	0.798714	1.0028e-05	AT1G05010.1	ethylene-forming enzyme
Ciclev10032585m	-0.711275	0.00116879	AT5G01150.1	Protein of unknown function (DUF674)
Ciclev10016454m	-0.887828	0.00114927	AT1G08500.1	early nodulin-like protein 18
Ciclev10032587m	0.777416	0.000998806	AT4G27670.1	heat shock protein 21
Ciclev10015779m	-1.13481	0.000253568	AT5G06720.1	peroxidase 2
Ciclev10008336m	2.40936	2.24863e-10	AT2G18950.1	homogentisate phytyltransferase 1
Ciclev10016477m	0.959116	0.000703617	AT2G01430.1	homeobox-leucine zipper protein 17
Ciclev10021950m	-0.657766	0.00224844	AT3G07880.1	Immunoglobulin E-set superfamily protein
Ciclev10021835m	-0.952617	0.000203147	AT1G62500.1	Bifunctional inhibitor/lipid-transfer protein/seed storage 2S albumin superfamily protein
Ciclev10016144m	0.794624	0.00088959	AT4G21320.1	Aldolase-type TIM barrel family protein
Ciclev10029027m	-0.548018	0.000254174	AT4G35220.1	Cyclase family protein
Ciclev10032519m	-0.762935	7.14281e-06	AT5G13790.1	AGAMOUS-like 15
Ciclev10009331m	0.610768	0.000307604	AT5G20700.1	Protein of unknown function (DUF581)
Ciclev10026376m	-1.28538	3.0342e-06	AT1G19180.1	jasmonate-zim-domain protein 1
Ciclev10016492m	-0.930819	6.92761e-06	AT2G34770.1	fatty acid hydroxylase 1
Ciclev10029187m	-1.02835	0.00123456	AT2G16050.1	Cysteine/Histidine-rich C1 domain family protein
Ciclev10002336m	-0.939874	0.000494726	AT5G42680.1	Protein of unknown function, DUF617
Ciclev10022001m	1.32418	2.00905e-06	AT1G17860.1	Kunitz family trypsin and protease inhibitor protein
Ciclev10005777m	-1.45739	3.44493e-05	AT5G43650.1	basic helix-loop-helix (bHLH) DNA-binding superfamily protein
Ciclev10005780m	-0.630537	0.000162322	AT3G16720.1	TOXICOS EN LEVADURA 2
Ciclev10021837m	1.05476	0.00207641	AT2G46300.1	Late embryogenesis abundant (LEA) hydroxyproline-rich glycoprotein family
Ciclev10026223m	-0.625968	0.00018233	AT5G51260.1	HAD superfamily, subfamily IIIB acid phosphatase
Ciclev10016525m	0.549872	0.000959117	AT4G05180.1	photosystem II subunit Q-2
Ciclev10016181m	-1.39321	5.05137e-07	AT5G40650.1	succinate dehydrogenase 2-2
Ciclev10032633m	-0.541716	0.00151584	AT1G74050.1	Ribosomal protein L6 family protein
Ciclev10001682m	-0.979935	0.000127952	AT1G78140.1	S-adenosyl-L-methionine-dependent methyltransferases superfamily protein
Ciclev10022050m	1.77487	0	AT3G54420.1	homolog of carrot EP3-3 chitinase
Ciclev10032642m	0.906344	7.61956e-08	AT3G56360.1	unknown protein
Ciclev10026413m	1.13488	1.21731e-06	AT2G17820.1	histidine kinase 1
Ciclev10009385m	0.976463	0.000774104	AT4G26470.1	Calcium-binding EF-hand family protein
Ciclev10005809m	1.86905	1.54321e-08	AT3G09270.1	glutathione S-transferase TAU 8
Ciclev10006671m	1.44608	1.07069e-10	AT3G09270.1	glutathione S-transferase TAU 8
Ciclev10008931m	-1.21273	0.00263994	AT5G11810.1	unknown protein
Ciclev10016574m	-1.22069	0.00131734	AT5G19855.1	Chaperonin-like RbcX protein
Ciclev10026154m	-1.43312	1.1835e-13	AT1G14520.1	myo-inositol oxygenase 1
Ciclev10002398m	1.21743	1.96795e-09	AT3G43660.1	Vacuolar iron transporter (VIT) family protein
Ciclev10016590m	-0.925252	0.00155543	AT1G14730.1	Cytochrome b561/ferric reductase transmembrane protein family
Ciclev10020692m	0.774233	0.000535054	AT4G18360.1	Aldolase-type TIM barrel family protein
Ciclev10029205m	-1.12908	2.59425e-06	AT5G04760.1	Duplicated homeodomain-like superfamily protein
Ciclev10002428m	-0.676712	0.00233926	AT3G46940.1	DUTP-PYROPHOSPHATASE-LIKE 1
Ciclev10033731m	-1.23198	3.53163e-06	AT1G73320.1	S-adenosyl-L-methionine-dependent methyltransferases superfamily protein
Ciclev10021291m	0.787634	2.56304e-06	AT1G47980.1	unknown protein
Ciclev10022194m	-0.96691	0.00103865	AT1G08500.1	early nodulin-like protein 18
Ciclev10016195m	-0.953411	0.000115046	AT5G44450.1	methyltransferases
Ciclev10021038m	-0.500687	0.00262908	AT4G11070.1	WRKY family transcription factor
Ciclev10021038m	-0.716537	0.00222784	AT4G11070.1	WRKY family transcription factor
Ciclev10022226m	-0.775701	1.93906e-05	AT5G53730.1	Late embryogenesis abundant (LEA) hydroxyproline-rich glycoprotein family
Ciclev10002464m	0.596292	0.00115514	AT2G02390.1	glutathione S-transferase zeta 1
Ciclev10032490m	0.594705	0.000379825	AT1G69120.1	K-box region and MADS-box transcription factor family protein
Ciclev10002472m	-1.91949	2.02477e-07	AT3G05327.1	Cyclin family protein
Ciclev10002129m	0.726252	2.02583e-05	AT1G61520.2	photosystem I light harvesting complex gene 3
Ciclev10026366m	0.907532	0.000607583	AT3G14200.1	Chaperone DnaJ-domain superfamily protein
Ciclev10026366m	1.00544	4.22551e-13	AT3G14200.1	Chaperone DnaJ-domain superfamily protein
Ciclev10016694m	-0.907384	1.77745e-06	AT5G17350.1	unknown protein
Ciclev10029283m	-0.853375	0.000236926	AT2G28500.1	LOB domain-containing protein 11
Ciclev10026493m	-1.29052	5.24558e-11	AT1G52140.1	unknown protein
Ciclev10012776m	-0.81796	1.19861e-06	AT4G20780.1	calmodulin like 42
Ciclev10005892m	0.734706	0.000288536	AT1G03130.1	photosystem I subunit D-2
Ciclev10009498m	0.827085	0.00167418	AT3G50830.1	cold-regulated 413-plasma membrane 2
Ciclev10012786m	-0.73978	0.00222515	AT5G14920.1	Gibberellin-regulated family protein
Ciclev10022290m	-0.76082	7.33547e-05	AT4G01410.1	Late embryogenesis abundant (LEA) hydroxyproline-rich glycoprotein family
Ciclev10009513m	0.525524	0.00175325	AT5G11090.1	serine-rich protein-related
Ciclev10026510m	-1.18452	8.18207e-06	AT3G50770.1	calmodulin-like 41
Ciclev10016129m	-0.782633	4.76621e-06	AT4G03210.2	xyloglucan endotransglucosylase/hydrolase 9
Ciclev10005915m	-1.12694	0.000760232	AT3G13430.1	RING/U-box superfamily protein
Ciclev10016749m	0.733663	0.00218465	AT3G13130.1	unknown protein
Ciclev10016749m	1.32161	6.25078e-08	AT3G13130.1	unknown protein
Ciclev10002523m	-0.714037	0.000234408	AT5G42380.1	calmodulin like 37
Ciclev10022300m	1.01554	1.18762e-06	AT4G10250.1	HSP20-like chaperones superfamily protein
Ciclev10026269m	-1.05831	0.000596652	AT4G39900.1	unknown protein
Ciclev10016472m	-1.79195	1.41604e-09	AT1G29040.1	unknown protein
Ciclev10009007m	0.53749	0.00234491	AT1G73650.3	Protein of unknown function (DUF1295)
Ciclev10026527m	-0.503467	0.00247886	AT1G19180.1	jasmonate-zim-domain protein 1
Ciclev10032777m	0.780102	0.00020943	AT1G13600.1	basic leucine-zipper 58
Ciclev10009529m	0.53983	0.00153073	AT4G04630.1	Protein of unknown function, DUF584
Ciclev10021452m	0.849969	1.04641e-06	AT4G10340.1	light harvesting complex of photosystem II 5
Ciclev10016785m	-1.1787	1.52693e-05	AT4G28310.1	unknown protein
Ciclev10016798m	0.935435	0.00121147	AT4G27310.1	B-box type zinc finger family protein
Ciclev10032798m	-1.25785	5.06952e-11	AT1G27300.1	unknown protein
Ciclev10022438m	-1.64938	1.35489e-09	AT5G25810.1	Integrase-type DNA-binding superfamily protein
Ciclev10002401m	-1.48072	0.000530612	AT1G35680.1	Ribosomal protein L21
Ciclev10012548m	-0.6079	0.000489977	AT2G37110.1	PLAC8 family protein
Ciclev10032280m	-0.800671	0.000916109	AT2G33510.1	unknown protein
Ciclev10012852m	-1.13549	0.000141849	AT3G28210.1	zinc finger (AN1-like) family protein
Ciclev10009593m	-0.947599	0.00251577	AT5G25190.1	Integrase-type DNA-binding superfamily protein
Ciclev10002573m	-0.731553	0.00217958	AT1G22450.1	cytochrome C oxidase 6B
Ciclev10022082m	-0.753593	0.00201107	AT3G06760.1	Drought-responsive family protein
Ciclev10013028m	1.54094	6.66134e-16	AT5G07050.1	nodulin MtN21 /EamA-like transporter family protein
Ciclev10026553m	-0.783339	6.32177e-05	AT1G73040.1	Mannose-binding lectin superfamily protein
Ciclev10026553m	-0.895022	0.00091355	AT1G73040.1	Mannose-binding lectin superfamily protein
Ciclev10016103m	0.587053	0.000423873	AT2G25100.1	Polynucleotidyl transferase, ribonuclease H-like superfamily protein
Ciclev10026557m	-1.76905	8.97028e-10	AT2G03500.1	Homeodomain-like superfamily protein
Ciclev10009191m	-0.977818	1.39681e-06	AT5G10870.1	chorismate mutase 2
Ciclev10009191m	-1.3083	4.99114e-08	AT5G10870.1	chorismate mutase 2
Ciclev10013334m	0.692823	0.000475456	AT3G30530.1	basic leucine-zipper 42
Ciclev10022428m	1.58787	0.00115679	AT1G02870.1	function unknown
Ciclev10009485m	-0.887101	1.1718e-06	AT5G11160.1	adenine phosphoribosyltransferase 5
Ciclev10009608m	1.01109	0.00126467	AT3G23760.1	function unknown
Ciclev10010000m	1.12383	7.84333e-05	AT5G57560.1	Xyloglucan endotransglucosylase/hydrolase family protein
Ciclev10032536m	0.932065	0.00257042	AT3G47160.2	RING/U-box superfamily protein
Ciclev10009622m	0.728196	9.54907e-05	AT5G58070.1	temperature-induced lipocalin
Ciclev10005745m	-0.645272	0.00137237	AT1G02380.1	unknown protein
Ciclev10029356m	-1.04855	0.000969958	AT2G41475.1	Embryo-specific protein 3, (ATS3)
Ciclev10027584m	-0.551883	0.00151123	AT3G49760.1	basic leucine-zipper 5
Ciclev10012365m	-1.07856	0.000372577	AT3G53970.2	proteasome inhibitor-related
Ciclev10032862m	0.644338	0.00275467	AT3G11090.1	LOB domain-containing protein 21
Ciclev10016434m	-0.564977	0.000760652	AT5G13180.1	NAC domain containing protein 83
Ciclev10016883m	0.939093	1.67668e-07	AT1G71000.1	Chaperone DnaJ-domain superfamily protein
Ciclev10009650m	-1.15173	0.000124335	AT2G25770.1	Polyketide cyclase/dehydrase and lipid transport superfamily protein
Ciclev10029369m	-1.54528	0.00090937	AT5G14670.1	ADP-ribosylation factor A1B
Ciclev10012897m	-1.27142	2.61363e-05	AT2G41000.1	Chaperone DnaJ-domain superfamily protein
Ciclev10026592m	-1.45668	5.08463e-07	AT1G10630.1	ADP-ribosylation factor A1F
Ciclev10026592m	-1.37488	8.0066e-07	AT1G10630.1	ADP-ribosylation factor A1F
Ciclev10029374m	1.69418	6.7086e-06	AT5G58575.1	unknown protein
Ciclev10022498m	-2.05404	0	AT2G18196.1	Heavy metal transport/detoxification superfamily protein
Ciclev10029377m	0.732913	0.00204017	AT2G15780.1	Cupredoxin superfamily protein
Ciclev10016906m	-0.568285	0.00099022	AT1G15100.1	RING-H2 finger A2A
Ciclev10006027m	-0.684635	0.000279013	AT1G20050.1	C-8,7 sterol isomerase
Ciclev10012905m	2.01028	8.6616e-11	AT1G65480.1	PEBP (phosphatidylethanolamine-binding protein) family protein
Ciclev10012905m	1.22955	1.96369e-06	AT1G65480.1	PEBP (phosphatidylethanolamine-binding protein) family protein
Ciclev10006013m	0.891923	7.83605e-05	AT3G52905.1	Polynucleotidyl transferase, ribonuclease H-like superfamily protein
Ciclev10022546m	-1.02733	1.87265e-06	AT1G63310.1	unknown protein
Ciclev10016841m	-0.880301	0.00207156	AT1G53160.1	squamosa promoter binding protein-like 4
Ciclev10002672m	-0.847572	0.000576646	AT2G35470.1	unknown protein
Ciclev10013925m	-0.606375	0.00186681	AT1G59950.1	NAD(P)-linked oxidoreductase superfamily protein
Ciclev10016947m	0.688012	0.00225139	AT3G27200.1	Cupredoxin superfamily protein
Ciclev10002675m	-0.940271	2.58736e-05	AT1G35210.1	unknown protein
Ciclev10026628m	0.539699	8.23505e-06	AT4G38060.2	unknown protein
Ciclev10006056m	-1.03251	0.000481518	AT5G18970.1	AWPM-19-like family protein
Ciclev10022574m	0.607061	0.000423969	AT1G78780.2	pathogenesis-related family protein
Ciclev10016974m	-1.51758	0	AT1G31200.1	phloem protein 2-A9
Ciclev10026643m	0.593145	0.000758597	AT1G15380.1	Lactoylglutathione lyase / glyoxalase I family protein
Ciclev10016277m	-1.01554	0.000849752	AT3G01980.3	NAD(P)-binding Rossmann-fold superfamily protein
Ciclev10026646m	-1.77003	2.01982e-10	AT4G37445.1	unknown protein
Ciclev10032932m	0.600133	0.00108397	AT1G64850.1	Calcium-binding EF hand family protein
Ciclev10012788m	-0.906065	5.87166e-06	AT1G57860.1	Translation protein SH3-like family protein
Ciclev10002383m	-0.864183	0.000944635	AT2G28305.1	Putative lysine decarboxylase family protein
Ciclev10029431m	-2.08942	3.83471e-13	AT4G33720.1	CAP (Cysteine-rich secretory proteins, Antigen 5, and Pathogenesis-related 1 protein) superfamily protein
Ciclev10012837m	-0.592779	0.00251642	AT1G73540.1	nudix hydrolase homolog 21
Ciclev10029428m	0.74188	4.94009e-05	AT1G07400.1	HSP20-like chaperones superfamily protein
Ciclev10029437m	1.16424	8.82006e-12	AT1G07400.1	HSP20-like chaperones superfamily protein
Ciclev10026552m	-1.71701	3.13971e-13	AT1G15380.1	Lactoylglutathione lyase / glyoxalase I family protein
Ciclev10002733m	0.514799	0.00195272	AT1G46768.1	related to AP2 1
Ciclev10029445m	0.530561	0.00245052	AT1G07400.1	HSP20-like chaperones superfamily protein
Ciclev10009760m	-0.938791	0.00118611	AT3G15680.1	Ran BP2/NZF zinc finger-like superfamily protein
Ciclev10009756m	1.6226	0	AT5G12020.1	17.6 kDa class II heat shock protein
Ciclev10029464m	-0.5524	0.00176107	AT5G59820.1	C2H2-type zinc finger family protein
Ciclev10002743m	-0.513989	0.00255381	AT4G08685.1	Pollen Ole e 1 allergen and extensin family protein
Ciclev10009695m	0.940364	1.00055e-07	AT2G24762.1	glutamine dumper 4
Ciclev10009761m	1.5489	0.000357673	AT5G26170.1	WRKY DNA-binding protein 50
Ciclev10032958m	-1.25941	4.14463e-05	AT1G23530.1	unknown protein
Ciclev10022324m	1.29464	1.28575e-05	AT1G55520.1	TATA binding protein 2
Ciclev10029467m	1.11264	1.71301e-06	AT1G53540.1	HSP20-like chaperones superfamily protein
Ciclev10012656m	-0.771569	0.00262183	AT3G53490.1	unknown protein
Ciclev10029466m	1.10934	3.70127e-10	AT1G53540.1	HSP20-like chaperones superfamily protein
Ciclev10002752m	-0.85756	1.46788e-05	AT1G24620.1	EF hand calcium-binding protein family
Ciclev10009335m	-1.93452	6.60329e-10	AT4G26220.1	S-adenosyl-L-methionine-dependent methyltransferases superfamily protein
Ciclev10029475m	0.53713	0.00165107	AT5G59030.1	copper transporter 1
Ciclev10012988m	-1.55019	1.55897e-07	AT1G07400.1	HSP20-like chaperones superfamily protein
Ciclev10018256m	-1.74731	2.82531e-06	AT4G21310.1	Protein of unknown function (DUF1218)
Ciclev10001552m	0.674389	0.000935189	AT4G14960.1	Tubulin/FtsZ family protein
Ciclev10001552m	0.695324	0.000215945	AT4G14960.1	Tubulin/FtsZ family protein
Ciclev10001552m	0.709121	0.00143315	AT4G14960.1	Tubulin/FtsZ family protein
Ciclev10012712m	-0.777161	0.00194865	AT4G17900.1	PLATZ transcription factor family protein
Ciclev10026695m	-1.17389	6.63744e-05	AT4G39700.1	Heavy metal transport/detoxification superfamily protein
Ciclev10016846m	-0.670162	0.0011701	AT4G20970.1	basic helix-loop-helix (bHLH) DNA-binding superfamily protein
Ciclev10016846m	-1.02076	7.73093e-05	AT4G20970.1	basic helix-loop-helix (bHLH) DNA-binding superfamily protein
Ciclev10032840m	-1.16832	2.8198e-06	AT3G57810.2	Cysteine proteinases superfamily protein
Ciclev10026703m	-1.01346	1.56362e-06	AT3G15680.1	Ran BP2/NZF zinc finger-like superfamily protein
Ciclev10022680m	-1.18452	8.18207e-06	AT4G25470.1	C-repeat/DRE binding factor 2
Ciclev10029495m	1.06484	7.45384e-07	AT1G07400.1	HSP20-like chaperones superfamily protein
Ciclev10013022m	-0.732637	0.00100548	AT3G52580.1	Ribosomal protein S11 family protein
Ciclev10029501m	-0.676744	0.00222317	AT3G11780.1	MD-2-related lipid recognition domain-containing protein / ML domain-containing protein
Ciclev10022709m	0.672328	1.84426e-06	AT1G56300.1	Chaperone DnaJ-domain superfamily protein
Ciclev10033000m	0.839212	7.32079e-07	AT2G03440.1	nodulin-related protein 1
Ciclev10029512m	-2.04021	1.83448e-10	AT2G23690.1	unknown protein
Ciclev10012991m	-1.87473	0.000164469	AT2G40435.1	unknown protein
Ciclev10026710m	-1.28834	2.00419e-06	AT1G53903.1	Protein of unknown function (DUF581)
Ciclev10022729m	-1.33232	1.9608e-06	AT2G04520.1	Nucleic acid-binding, OB-fold-like protein
Ciclev10013046m	0.761379	1.49627e-05	AT1G53540.1	HSP20-like chaperones superfamily protein
Ciclev10033011m	0.723391	2.38758e-06	AT5G50720.1	HVA22 homologue E
Ciclev10017104m	-1.07917	5.52216e-07	AT2G33810.1	squamosa promoter binding protein-like 3
Ciclev10017104m	-1.13584	0.000148138	AT2G33810.1	squamosa promoter binding protein-like 3
Ciclev10012893m	0.524463	0.00198722	AT5G38410.3	Ribulose bisphosphate carboxylase (small chain) family protein
Ciclev10012893m	0.596918	0.000389439	AT5G38410.3	Ribulose bisphosphate carboxylase (small chain) family protein
Ciclev10023264m	-1.22283	0.00223353	AT1G08880.1	Histone superfamily protein
Ciclev10006176m	-1.19584	8.83313e-05	AT5G49120.1	Protein of unknown function (DUF581)
Ciclev10022349m	-0.697757	0.00132163	AT3G14680.1	cytochrome P450, family 72, subfamily A, polypeptide 14
Ciclev10017117m	-0.700705	3.145e-05	AT1G70780.1	unknown protein
Ciclev10017132m	-0.922399	0.000456596	AT1G09200.1	Histone superfamily protein
Ciclev10013081m	-1.23802	7.09077e-05	AT5G39950.1	thioredoxin 2
Ciclev10026742m	-0.857044	0.000847217	AT5G10390.1	Histone superfamily protein
Ciclev10017138m	1.10291	4.15512e-08	AT4G21870.1	HSP20-like chaperones superfamily protein
Ciclev10009863m	-0.650377	0.0010159	AT5G54580.1	RNA-binding (RRM/RBD/RNP motifs) family protein
Ciclev10016706m	0.534151	0.000996758	AT4G03280.1	photosynthetic electron transfer C
Ciclev10006194m	-0.766138	0.000261168	AT5G28060.1	Ribosomal protein S24e family protein
Ciclev10009872m	1.25413	0.000230465	AT2G18660.1	plant natriuretic peptide A
Ciclev10012891m	-0.677285	0.000735224	AT3G28917.1	mini zinc finger 2
Ciclev10026759m	-0.973943	0.000526372	AT5G67070.1	ralf-like 34
Ciclev10022839m	-0.892074	0.00198612	AT1G12100.1	Bifunctional inhibitor/lipid-transfer protein/seed storage 2S albumin superfamily protein
Ciclev10009878m	0.703838	0.00187756	AT2G18660.1	plant natriuretic peptide A
Ciclev10009893m	-1.07878	0.000339903	AT2G26695.1	Ran BP2/NZF zinc finger-like superfamily protein
Ciclev10012959m	-2.02386	6.10623e-14	AT5G01740.1	Nuclear transport factor 2 (NTF2) family protein
Ciclev10017170m	0.68431	7.30675e-05	AT1G30380.1	photosystem I subunit K
Ciclev10029576m	-0.928517	0.00158954	AT1G08780.1	ABI3-interacting protein 3
Ciclev10013119m	1.27458	4.8939e-05	AT5G59310.1	lipid transfer protein 4
Ciclev10013113m	-1.93243	3.76037e-11	AT3G56891.1	Heavy metal transport/detoxification superfamily protein
Ciclev10006216m	0.738522	1.40281e-05	AT2G05620.1	proton gradient regulation 5
Ciclev10017183m	0.727275	0.000208962	AT4G15248.1	B-box type zinc finger family protein
Ciclev10033080m	0.545994	5.11106e-05	AT5G05960.1	Bifunctional inhibitor/lipid-transfer protein/seed storage 2S albumin superfamily protein
Ciclev10009914m	0.605225	0.000632252	AT2G06520.1	photosystem II subunit X
Ciclev10017191m	0.821065	1.72848e-06	AT5G19875.1	unknown protein
Ciclev10029174m	-0.718923	2.21685e-05	AT5G64310.1	arabinogalactan protein 1
Ciclev10009915m	0.601683	0.000728073	AT2G06520.1	photosystem II subunit X
Ciclev10017198m	-1.00332	8.15192e-06	AT1G30135.1	jasmonate-zim-domain protein 8
Ciclev10018228m	1.02679	1.57485e-09	AT2G37870.1	Bifunctional inhibitor/lipid-transfer protein/seed storage 2S albumin superfamily protein
Ciclev10013135m	0.68777	2.07627e-07	AT3G53980.1	Bifunctional inhibitor/lipid-transfer protein/seed storage 2S albumin superfamily protein
Ciclev10029608m	0.650335	0.000125803	AT1G49310.1	unknown protein
Ciclev10017238m	-0.613453	0.000514887	AT2G20585.3	nuclear fusion defective 6
Ciclev10006198m	-0.876184	0.000808971	AT1G01490.1	Heavy metal transport/detoxification superfamily protein
Ciclev10009813m	-0.707753	0.00224172	AT4G31720.1	TBP-associated factor II 15
Ciclev10029615m	-0.823396	0.000333953	AT3G19615.1	unknown protein
Ciclev10006262m	-0.769656	0.00232266	AT4G14010.1	ralf-like 32
Ciclev10010407m	-1.3825	1.24809e-05	AT2G43670.1	Carbohydrate-binding X8 domain superfamily protein
Ciclev10029626m	-0.609826	0.0009087	AT4G39200.1	Ribosomal protein S25 family protein
Ciclev10023001m	-0.834738	0.00113923	AT2G34925.1	CLAVATA3/ESR-RELATED 42
Ciclev10023018m	-1.52559	1.5268e-11	AT2G30540.1	Thioredoxin superfamily protein
Ciclev10023026m	1.52054	0	AT3G61113.1	Ubiquitin related modifier 1
Ciclev10002947m	-0.997601	1.97627e-05	AT3G05550.1	Hypoxia-responsive family protein
Ciclev10029559m	-1.63209	0.000248	AT4G01710.1	ARP2/3 complex 16 kDa subunit (p16-Arc)
Ciclev10004332m	0.565887	0.000661713	AT3G02850.1	STELAR K+ outward rectifier
Ciclev10023003m	-0.522355	0.00072307	AT4G17310.1	unknown protein
Ciclev10017298m	-0.95057	0.00065222	AT4G10270.1	Wound-responsive family protein
Ciclev10013200m	-1.13334	6.3724e-05	AT1G74670.1	Gibberellin-regulated family protein
Ciclev10033177m	-1.09826	3.67477e-10	AT3G55240.1	Plant protein 1589 of unknown function
Ciclev10026849m	-1.45796	6.4615e-13	AT5G43150.1	unknown protein
Ciclev10010039m	-0.769081	0.00141391	AT5G11630.2	unknown protein
Ciclev10013212m	0.728601	0.000475412	AT2G37750.1	unknown protein
Ciclev10002980m	-1.16843	3.95159e-08	AT2G22240.2	myo-inositol-1-phosphate synthase 2
Ciclev10002984m	-0.776337	5.55089e-08	AT1G75750.1	GAST1 protein homolog 1
Ciclev10026866m	0.781563	0.000254068	AT4G09890.1	Protein of unknown function (DUF3511)
Ciclev10033218m	-0.77896	0.00244248	AT3G57450.1	unknown protein
Ciclev10023143m	1.19153	5.49044e-10	AT5G53486.2	unknown protein
Ciclev10023143m	1.1197	1.77145e-08	AT5G53486.2	unknown protein
Ciclev10013245m	0.767301	0.00209667	AT5G02550.1	unknown protein
Ciclev10017361m	0.98519	0.000122065	AT4G28290.1	unknown protei
Ciclev10029727m	0.611433	0.000398918	AT3G45160.1	Putative membrane lipoprotein
Ciclev10033235m	-1.25313	1.10748e-09	AT5G04080.1	unknown protein
Ciclev10033778m	-1.97721	3.00539e-07	AT1G06475.1	unknown protein
Ciclev10033268m	-0.711284	0.001826	AT3G48660.1	Protein of unknown function (DUF 3339)
Ciclev10029617m	0.596846	0.00249867	AT2G27330.1	RNA-binding (RRM/RBD/RNP motifs) family protein
Ciclev10017754m	0.576287	0.000747978	AT1G11910.1	aspartic proteinase A1
Ciclev10001844m	-0.863505	3.03006e-07	AT2G02400.1	NAD(P)-binding Rossmann-fold superfamily protein
Ciclev10001844m	-0.807627	6.11917e-05	AT2G02400.1	NAD(P)-binding Rossmann-fold superfamily protein
Ciclev10023436m	0.911459	0.00206667	AT1G03310.1	debranching enzyme 1
Ciclev10003540m	1.20144	2.69007e-06	AT1G71400.1	receptor like protein 12
Ciclev10006642m	0.597981	0.00130585	AT1G06150.1	basic helix-loop-helix (bHLH) DNA-binding superfamily protein
Ciclev10010205m	-1.03674	0.00130488	AT4G08850.1	Leucine-rich repeat receptor-like protein kinase family protein
Ciclev10013468m	-0.918249	0.0027573	AT5G45370.2	nodulin MtN21 /EamA-like transporter family protein
Ciclev10030561m	0.784522	1.12273e-06	AT5G16530.1	Auxin efflux carrier family protein
Ciclev10022989m	-1.05235	0.0006076	AT1G03020.1	Thioredoxin superfamily protein
Ciclev10003518m	1.0103	0.000565468	AT5G06970.1	Protein of unknown function (DUF810)
Ciclev10008847m	0.772306	7.44288e-05	AT5G19530.1	S-adenosyl-L-methionine-dependent methyltransferases superfamily protein
Ciclev10010220m	2.36333	0	AT5G20410.1	monogalactosyldiacylglycerol synthase 2
Ciclev10004042m	1.23289	0.000178073	AT3G14470.1	NB-ARC domain-containing disease resistance protein
Ciclev10030536m	-1.23849	4.97446e-07	AT3G47570.1	Leucine-rich repeat protein kinase family protein
Ciclev10018127m	-0.91197	0.00199269	AT4G19110.2	Protein kinase superfamily protein
Ciclev10018127m	-0.967238	9.22192e-05	AT4G19110.2	Protein kinase superfamily protein
Ciclev10018127m	-0.974945	1.33229e-06	AT4G19110.2	Protein kinase superfamily protein
Ciclev10018127m	-1.06375	0.000261403	AT4G19110.2	Protein kinase superfamily protein
Ciclev10029153m	1.00217	1.86035e-06	AT5G59990.1	CCT motif family protein
Ciclev10029153m	1.69181	2.64034e-09	AT5G59990.1	CCT motif family protein
Ciclev10029153m	1.28528	7.06436e-06	AT5G59990.1	CCT motif family protein
Ciclev10029153m	1.14831	0.000127052	AT5G59990.1	CCT motif family protein
Ciclev10023426m	0.97934	0.00125657	AT4G17970.1	aluminum-activated, malate transporter 12
Ciclev10023426m	0.979993	3.68979e-05	AT4G17970.1	aluminum-activated, malate transporter 12
Ciclev10023426m	1.35116	4.62237e-09	AT4G17970.1	aluminum-activated, malate transporter 12
Ciclev10018248m	1.15274	3.18861e-06	AT1G55210.1	Disease resistance-responsive (dirigent-like protein) family protein
Ciclev10029994m	-1.98464	7.56413e-08	AT2G15680.1	Calcium-binding EF-hand family protein
Ciclev10003677m	1.34876	7.10543e-15	AT3G50610.1	unknown protein
Ciclev10018667m	-1.35603	0.000651946	AT3G50520.1	Phosphoglycerate mutase family protein
Ciclev10005682m	-1.11836	8.95716e-07	AT3G06240.1	F-box family protein
Ciclev10018669m	0.644126	1.94289e-06	AT2G43500.1	Plant regulator RWP-RK family protein
Ciclev10005603m	-0.958747	0.000724589	AT4G14465.1	AT-hook motif nuclear-localized protein 20
Ciclev10017607m	-0.939426	0.00150402	AT4G16470.1	Tetratricopeptide repeat (TPR)-like superfamily protein
Ciclev10033973m	-1.40483	1.51021e-05	AT5G06850.1	C2 calcium/lipid-binding plant phosphoribosyltransferase family protein
Ciclev10010751m	0.816933	0.00246024	AT4G11650.1	osmotin 34
Ciclev10023750m	0.901227	2.01321e-05	AT4G15800.1	ralf-like 33
Ciclev10027028m	-0.754169	4.12531e-05	AT4G24630.1	DHHC-type zinc finger family protein
Ciclev10017777m	1.13603	8.75244e-06	AT5G44640.1	beta glucosidase 13
Ciclev10024277m	-0.991392	0.000436271	AT3G60400.1	Mitochondrial transcription termination factor family protein
Ciclev10024476m	-0.634125	0.00165908	AT2G47110.1	ubiquitin 6
Ciclev10013467m	0.587557	0.00197116	AT1G67230.1	little nuclei1
Ciclev10004042m	0.673641	0.000391983	AT3G14470.1	NB-ARC domain-containing disease resistance protein
Ciclev10010241m	0.648191	0.000103948	AT2G25680.1	molybdate transporter 1
Ciclev10004042m	-0.774014	0.000833181	AT3G14470.1	NB-ARC domain-containing disease resistance protein
Ciclev10000268m	1.17838	0.00159361	AT1G56500.1	haloacid dehalogenase-like hydrolase family protein
Ciclev10020814m	0.67199	0.000296232	AT5G54160.1	O-methyltransferase 1
Ciclev10007134m	-0.974167	0.00188766	AT5G37030.1	P-loop containing nucleoside triphosphate hydrolases superfamily protein
Ciclev10025912m	-0.668165	0.00139977	AT5G65590.1	Dof-type zinc finger DNA-binding family protein
Ciclev10025272m	1.00893	0.000599557	AT3G18660.1	plant glycogenin-like starch initiation protein 1
Ciclev10030038m	-1.19575	1.0382e-08	AT2G34930.1	disease resistance family protein / LRR family protein
Ciclev10030038m	-0.969674	1.20815e-06	AT2G34930.1	disease resistance family protein / LRR family protein
Ciclev10010502m	-0.522655	0.00205951	AT3G25570.1	Adenosylmethionine decarboxylase family protein
Ciclev10027227m	0.540541	0.000705086	AT2G24130.1	Leucine-rich receptor-like protein kinase family protein
Ciclev10004273m	0.724305	0.00229923	AT4G16150.1	calmodulin binding;transcription regulators
Ciclev10033437m	0.674061	0.00275502	AT5G17580.1	Phototropic-responsive NPH3 family protein
Ciclev10026975m	0.685878	0.000500198	AT2G17030.1	F-box family protein with a domain of unknown function (DUF295)
Ciclev10017530m	-1.0665	6.31302e-06	AT4G31980.1	unknown protein
Ciclev10017530m	-2.16047	7.13236e-07	AT4G31980.1	unknown protein
Ciclev10024083m	0.659599	8.63786e-06	AT1G74190.1	receptor like protein 15
Ciclev10003693m	-1.35603	0.000378656	AT3G14470.1	NB-ARC domain-containing disease resistance protein
Ciclev10027174m	0.567579	0.000866872	AT1G52360.1	Coatomer, beta\' subunit
Ciclev10010809m	1.38019	0.00174022	AT1G20925.1	Auxin efflux carrier family protein
Ciclev10010809m	1.10735	1.36721e-10	AT1G20925.1	Auxin efflux carrier family protein
Ciclev10010809m	1.17506	0	AT1G20925.1	Auxin efflux carrier family protein
Ciclev10017544m	0.579814	0.000592349	AT5G40720.1	Domain of unknown function (DUF23)
Ciclev10024575m	1.00722	0.000160206	AT5G14740.2	carbonic anhydrase 2
Ciclev10010369m	1.41292	2.02542e-10	AT5G56080.1	nicotianamine synthase 2
Ciclev10015478m	-0.564552	0.00150507	AT3G01680.1	SIEVE-ELEMENT-OCCLUSION-RELATED 1
Ciclev10015478m	-1.23573	1.11127e-09	AT3G01680.1	SIEVE-ELEMENT-OCCLUSION-RELATED 1
Ciclev10010408m	-0.909535	0.00267118	AT3G13000.2	Protein of unknown function, DUF547
Ciclev10010408m	-1.42503	0.00116904	AT3G13000.2	Protein of unknown function, DUF547
Ciclev10027291m	1.34165	1.39286e-06	AT2G18950.1	homogentisate phytyltransferase 1
Ciclev10027291m	1.56433	2.90834e-08	AT2G18950.1	homogentisate phytyltransferase 1
Ciclev10024253m	-1.34485	0	AT5G48050.1	unknown protein
Ciclev10024253m	-1.39343	3.77762e-07	AT5G48050.1	unknown protein
Ciclev10024253m	-0.960008	1.99602e-08	AT5G48050.1	unknown protein
Ciclev10013808m	0.719281	5.98372e-05	AT2G36090.1	F-box family protein
Ciclev10024088m	-0.866053	0.00151675	AT4G10720.2	Ankyrin repeat family protein
Ciclev10010641m	0.725174	2.45772e-05	AT1G52190.1	Major facilitator superfamily protein
Ciclev10009208m	-1.54635	1.9815e-07	AT5G25770.3	alpha/beta-Hydrolases superfamily protein
Ciclev10015030m	1.32761	4.38875e-07	AT3G03640.1	beta glucosidase 25
Ciclev10027097m	0.657353	4.86844e-07	AT1G19630.1	cytochrome P450, family 722, subfamily A, polypeptide 1
Ciclev10024095m	-1.82366	7.53212e-05	AT4G13780.1	methionine--tRNA ligase, putative / methionyl-tRNA synthetase, putative / MetRS, putative
Ciclev10017885m	0.90413	0.000157666	AT5G40210.1	nodulin MtN21 /EamA-like transporter family protein
Ciclev10006582m	1.21262	0.0025195	AT4G25610.1	C2H2-like zinc finger protein
Ciclev10013312m	1.43859	8.35066e-05	AT3G57980.1	DNA-binding bromodomain-containing protein
Ciclev10013610m	0.696131	0.000922697	AT5G02310.1	proteolysis 6
Ciclev10025126m	-1.8364	5.71673e-09	AT1G74190.1	receptor like protein 15
Ciclev10003134m	1.20885	1.81294e-06	AT1G75130.1	cytochrome P450, family 721, subfamily A, polypeptide 1
Ciclev10023986m	0.773597	1.31211e-05	AT1G19260.1	TTF-type zinc finger protein with HAT dimerisation domain
Ciclev10017849m	0.801216	0.000204162	AT1G22990.1	Heavy metal transport/detoxification superfamily protein
Ciclev10006537m	0.788715	0.00015243	AT5G26250.1	Major facilitator superfamily protein
Ciclev10010507m	-1.08645	9.07777e-06	AT5G54250.1	cyclic nucleotide-gated cation channel 4
Ciclev10000347m	0.548968	0.000265663	AT4G09020.1	isoamylase 3
Ciclev10006005m	1.3453	0.000769628	AT4G14305.1	Peroxisomal membrane 22 kDa (Mpv17/PMP22) family protein
Ciclev10018808m	0.564023	0.000694105	AT1G63770.5	Peptidase M1 family protein
Ciclev10014029m	0.577476	0.00108388	AT2G34660.1	multidrug resistance-associated protein 2
Ciclev10014029m	0.716999	0.000495763	AT2G34660.1	multidrug resistance-associated protein 2
Ciclev10003495m	-1.35603	0.000223892	AT5G45320.1	function unknown
Ciclev10030119m	1.69192	9.9698e-14	AT2G28780.1	unknown protein
Ciclev10024693m	0.935219	0.000291516	AT1G15290.1	Tetratricopeptide repeat (TPR)-like superfamily protein
Ciclev10027380m	0.585977	0.00190873	AT3G16270.1	ENTH/VHS family protein
Ciclev10016278m	0.655285	0.00204623	AT2G01670.1	nudix hydrolase homolog 17
Ciclev10027474m	-0.722461	4.66056e-05	AT4G36020.1	cold shock domain protein 1
Ciclev10027108m	0.810097	0.00108739	AT1G20020.1	ferredoxin-NADP(+)-oxidoreductase 2
Ciclev10003437m	0.657379	5.96273e-06	AT5G28780.1	PIF1 helicase
Ciclev10003437m	0.685453	0.000255799	AT5G28780.1	PIF1 helicase
Ciclev10003437m	-0.624221	1.44967e-05	AT5G28780.1	PIF1 helicase
Ciclev10019337m	0.857423	0.00197675	AT2G46850.1	Protein kinase superfamily protein
Ciclev10010312m	-1.4614	1.25057e-06	AT2G34930.1	disease resistance family protein / LRR family protein
Ciclev10006710m	2.69285	1.90022e-09	AT3G24220.1	nine-cis-epoxycarotenoid dioxygenase 6
Ciclev10003800m	-1.26211	3.25673e-05	AT1G72210.1	basic helix-loop-helix (bHLH) DNA-binding superfamily protein
Ciclev10026347m	0.669017	0.000111842	AT4G34050.1	S-adenosyl-L-methionine-dependent methyltransferases superfamily protein
Ciclev10026347m	0.507943	2.51954e-05	AT4G34050.1	S-adenosyl-L-methionine-dependent methyltransferases superfamily protein
Ciclev10018109m	0.882012	0.000594217	AT4G28380.1	Leucine-rich repeat (LRR) family protein
Ciclev10001114m	0.598451	0.000492231	AT1G42970.1	glyceraldehyde-3-phosphate dehydrogenase B subunit
Ciclev10017434m	-0.850849	6.19592e-05	AT4G24450.1	phosphoglucan, water dikinase
Ciclev10017434m	-0.814116	0.00012955	AT4G24450.1	phosphoglucan, water dikinase
Ciclev10033314m	-1.06858	0.0012595	AT3G12530.1	PSF2
Ciclev10015669m	0.589853	0.00218417	AT3G28050.1	nodulin MtN21 /EamA-like transporter family protein
Ciclev10004151m	-0.696096	3.38073e-05	AT3G53480.1	pleiotropic drug resistance 9
Ciclev10023937m	1.17689	3.54812e-05	AT1G03055.1	A. THALIANA HOMOLOG OF RICE D27
Ciclev10013701m	0.7959	2.79594e-06	AT2G36190.1	cell wall invertase 4
Ciclev10023809m	-1.83768	1.32801e-08	AT3G30340.1	nodulin MtN21 /EamA-like transporter family protein
Ciclev10023809m	-2.33998	1.09238e-10	AT3G30340.1	nodulin MtN21 /EamA-like transporter family protein
Ciclev10012905m	1.75091	3.15971e-06	AT1G65480.1	PEBP (phosphatidylethanolamine-binding protein) family protein
Ciclev10026862m	-1.71988	1.55882e-11	AT1G75250.1	RAD-like 6
Ciclev10018335m	0.706314	0.000934112	AT4G18810.1	NAD(P)-binding Rossmann-fold superfamily protein
Ciclev10013701m	1.03831	2.14729e-05	AT3G52600.1	cell wall invertase 2
Ciclev10012013m	2.01122	0	AT5G07050.1	nodulin MtN21 /EamA-like transporter family protein
Ciclev10000431m	-1.05707	5.19617e-06	AT3G01680.1	SIEVE-ELEMENT-OCCLUSION-RELATED 1
Ciclev10010573m	1.45291	6.29704e-07	AT2G18950.1	homogentisate phytyltransferase 1
Ciclev10004291m	0.599886	0.000925156	AT3G06810.1	acyl-CoA dehydrogenase-related
Ciclev10004484m	0.68982	9.83155e-07	AT1G31710.1	Copper amine oxidase family protein
Ciclev10010217m	1.85676	2.97875e-11	AT4G30380.1	Barwin-related endoglucanase
Ciclev10010217m	1.82202	8.67331e-06	AT4G30380.1	Barwin-related endoglucanase
Ciclev10017716m	-0.94512	0.00194787	AT3G57670.1	C2H2-type zinc finger family protein
Ciclev10029838m	-1.88339	1.1875e-06	AT3G19550.1	unknown protein
Ciclev10017324m	-1.03352	0.000265045	AT1G70830.1	MLP-like protein 28
Ciclev10017556m	1.05408	1.04467e-07	AT5G14750.1	myb domain protein 66
Ciclev10028121m	-1.73073	1.50256e-06	AT4G38650.1	Glycosyl hydrolase family 10 protein
Ciclev10014228m	-1.11396	0.000175715	AT4G08850.1	Leucine-rich repeat receptor-like protein kinase family protein
Ciclev10014228m	-1.12092	5.2693e-06	AT4G08850.1	Leucine-rich repeat receptor-like protein kinase family protein
Ciclev10010869m	1.19229	4.17347e-05	AT1G45616.1	receptor like protein 6
Ciclev10017822m	0.921049	0.000500623	AT4G28500.1	NAC domain containing protein 73
Ciclev10003538m	-1.24271	0.000227163	AT3G47570.1	Leucine-rich repeat protein kinase family protein
Ciclev10003538m	-1.28859	1.00122e-06	AT3G47570.1	Leucine-rich repeat protein kinase family protein
Ciclev10003538m	-1.09912	0.000116216	AT3G47570.1	Leucine-rich repeat protein kinase family protein
Ciclev10003538m	-2.63233	1.8465e-05	AT3G47570.1	Leucine-rich repeat protein kinase family protein
Ciclev10017541m	0.632797	0.000401549	AT3G01840.1	Protein kinase superfamily protein
Ciclev10004114m	0.568011	8.32386e-05	AT1G48090.1	calcium-dependent lipid-binding family protein
Ciclev10010609m	0.568978	0.00117801	AT4G32810.1	carotenoid cleavage dioxygenase 8
Ciclev10029811m	-1.10472	0.000258055	AT4G18750.1	Pentatricopeptide repeat (PPR) superfamily protein
Ciclev10029811m	-1.15758	0.00106854	AT4G18750.1	Pentatricopeptide repeat (PPR) superfamily protein
Ciclev10013516m	0.897478	0.000354985	AT2G36780.1	UDP-Glycosyltransferase superfamily protein
Ciclev10007422m	1.11206	0.000326036	AT4G27190.1	NB-ARC domain-containing disease resistance protein
Ciclev10029234m	-0.917943	0.00106322	AT5G02440.1	unknown protein
Ciclev10000148m	-0.958711	0.00046488	AT5G65700.1	Leucine-rich receptor-like protein kinase family protein
Ciclev10003863m	0.628083	0.000288189	AT1G71960.1	ATP-binding casette family G25
Ciclev10027500m	0.934341	0.00201556	AT2G44990.1	carotenoid cleavage dioxygenase 7
Ciclev10033966m	0.807216	0.000987626	AT5G20420.1	chromatin remodeling 42
Ciclev10004108m	1.05611	0.000755101	AT4G08850.1	Leucine-rich repeat receptor-like protein kinase family protein
Ciclev10019334m	1.04675	1.12102e-09	AT1G33440.1	Major facilitator superfamily protein
Ciclev10019334m	1.32124	2.25558e-07	AT1G33440.1	Major facilitator superfamily protein
Ciclev10010820m	0.94655	0.00216751	AT5G20670.1	Protein of unknown function (DUF1677)
Ciclev10010660m	-1.28801	0.000204581	AT5G38240.1	Protein kinase family protein
Ciclev10010871m	1.02755	0.000859742	AT4G13810.1	receptor like protein 47
a Citrus clementina transcripts identification number (reference genome used for mapping the reads) - http://www.phytozome.org/search.php
* Log2 fold change values (P ≤ 0.001) obtained from of each infected sample compared to mock-inoculated control.
** Identification number of the Arabidopsis thaliana ortholog of up and down-regulated citrus gene in response to X. fastidiosa infection (The Arabidopsis Genome Initiative ).
