# Supplementary material for: RNA-Seq analysis of Citrus reticulata in the early stages of Xylella fastidiosa infection reveals auxin-related genes as a defense response
Source: BMC Genomics. 2013 Oct 3;14:676. doi: 10.1186/1471-2164-14-676 (PMC3852278; doi:10.1186/1471-2164-14-676)
Supplement: Additional file 3 — Differentially expressed genes involved in the cell wall and secondary metabolism, according to MapMan results. Up and downregulated genes in Ponkan mandarin 24 h after infection with X. fastidiosa compared with the control that are related to secondary metabolism and the cell wall. [file 1471-2164-14-676-S3.xls]

## Sheet: supplementary table 2
Additional file 3. Differentially expressed genes related to secondary metabolism and cell wall in Ponkan mandarin at 24h after infection with X. fastidiosa by MapMan analysis
BinCode*	Name	AGI**	Gene description	Fold change***
Cell wall
10.5.1	cell wall.cell wall proteins.AGPs	AT4G37450	Symbols: AGP18, ATAGP18 | AGP18 (ARABINOGALACTAN PROTEIN 18) | chr4:17605758-17606755 REVERSE	-1.38136
10.5.3	cell wall.cell wall proteins.LRR	AT2G46630	unknown protein | chr2:19145529-19146713 FORWARD	-1.33502
10.5.3	cell wall.cell wall proteins.LRR	AT4G28380	leucine-rich repeat family protein | chr4:14039756-14040931 REVERSE	0.882012
3.1.1.2	minor CHO metabolism.raffinose family.galactinol synthases.putative	AT3G28340	Symbols: GATL10 | GATL10 (Galacturonosyltransferase-like 10); polygalacturonate 4-alpha-galacturonosyltransferase/ transferase, transferring hexosyl groups | chr3:10588947-10590552 REVERSE	-0.894506
3.1.2.2	minor CHO metabolism.raffinose family.raffinose synthases.putative	AT5G20250	Symbols: DIN10 | DIN10 (DARK INDUCIBLE 10); hydrolase, hydrolyzing O-glycosyl compounds | chr5:6833678-6836788 FORWARD	-1.845
3.2.3	minor CHO metabolism.trehalose.potential TPS/TPP	AT1G68020	Symbols: ATTPS6, TPS6 | ATTPS6; alpha,alpha-trehalose-phosphate synthase (UDP-forming)/ transferase, transferring glycosyl groups / trehalose-phosphatase | chr1:25497290-25500374 FORWARD	0.807964
3.4.3	minor CHO metabolism.myo-inositol.InsP Synthases	AT2G22240	Symbols: ATMIPS2, MIPS2 | MIPS2 (MYO-INOSITOL-1-PHOSTPATE SYNTHASE 2); binding / catalytic/ inositol-3-phosphate synthase | chr2:9451605-9454094 REVERSE	-1.16843
3.4.4	minor CHO metabolism.myo-inositol.myo inositol oxygenases	AT1G14520	Symbols: MIOX1 | MIOX1 (MYO-INISITOL OXYGENASE); inositol oxygenase/ oxidoreductase | chr1:4968142-4970311 REVERSE	-1.43312
3.5	minor CHO metabolism.others	AT1G04420	aldo/keto reductase family protein | chr1:1191608-1193884 FORWARD	1.89019
3.6	minor CHO metabolism.callose	AT1G06490	Symbols: ATGSL07, gsl07, atgsl7 | ATGSL07 (glucan synthase-like 7); 1,3-beta-glucan synthase/ transferase, transferring glycosyl groups | chr1:1978762-1989046 FORWARD	1.0981
10.8.1	cell wall.pectin*esterases.PME	AT3G14310	Symbols: ATPME3 | ATPME3; pectinesterase | chr3:4771902-4775119 REVERSE	-1.23399
10.7	cell wall.modification	AT5G13870	Symbols: EXGT-A4 | EXGT-A4 (ENDOXYLOGLUCAN TRANSFERASE A4); hydrolase, acting on glycosyl bonds / hydrolase, hydrolyzing O-glycosyl compounds / xyloglucan:xyloglucosyl transferase | chr5:4474976-4477045 REVERSE	-1.37398
10.7	cell wall.modification	AT4G30380	Symbols: EXLB2 | EXLB2 (EXPANSIN-LIKE B2 PRECURSOR) | chr4:14860486-14860994 FORWARD	1.85676
10.7	cell wall.modification	AT2G39700	Symbols: ATEXPA4, ATEXP4, ATHEXP ALPHA 1.6 | ATEXPA4 (ARABIDOPSIS THALIANA EXPANSIN A4) | chr2:16543832-16545584 REVERSE	-1.99214
10.7	cell wall.modification	AT3G23730	xyloglucan:xyloglucosyl transferase, putative / xyloglucan endotransglycosylase, putative / endo-xyloglucan transferase, putative | chr3:8550110-8551335 FORWARD	-0.983574
10.2	cell wall.cellulose synthesis	AT4G07960	Symbols: ATCSLC12, CSLC12 | ATCSLC12 (CELLULOSE-SYNTHASE LIKE C12); cellulose synthase/ transferase, transferring glycosyl groups | chr4:4802341-4805647 REVERSE	-0.880905
10.2	cell wall.cellulose synthesis	AT5G03760	Symbols: ATCSLA09, CSLA09, ATCSLA9, CSLA9, RAT4 | ATCSLA09; mannan synthase/ transferase, transferring glycosyl groups | chr5:985675-990549 REVERSE	1.33401
10.2.1	cell wall.cellulose synthesis.cellulose synthase	AT4G18780	Symbols: CESA8, IRX1, ATCESA8, LEW2 | IRX1 (IRREGULAR XYLEM 1); cellulose synthase/ transferase, transferring glycosyl groups | chr4:10312624-10316790 REVERSE	1.27949
10.2.1	cell wall.cellulose synthesis.cellulose synthase	AT5G44030	Symbols: CESA4, IRX5, NWS2 | CESA4 (CELLULOSE SYNTHASE A4); cellulose synthase/ transferase, transferring glycosyl groups | chr5:17714645-17719723 FORWARD	1.15575
10.1.12.2	cell wall.precursor synthesis.KDO pathway.KDO-8-Phosphate Synthase	AT1G79500	2-dehydro-3-deoxyphosphooctonate aldolase / phospho-2-dehydro-3-deoxyoctonate aldolase / 3-deoxy-D-manno-octulosonic acid 8-phosphate synthetase (KDSA) | chr1:29903420-29909437 FORWARD	-1.78162
10.6.2	cell wall.degradation.mannan-xylose-arabinose-fucose	AT1G67830	Symbols: ATFXG1 | ATFXG1 (alpha-fucosidase 1); alpha-L-fucosidase/ carboxylesterase | chr1:25431586-25432990 REVERSE	-0.940316
10.6.3	cell wall.degradation.pectate lyases and polygalacturonases	AT1G04680	pectate lyase family protein | chr1:1303529-1307884 REVERSE	-1.68649
10.6.3	cell wall.degradation.pectate lyases and polygalacturonases	AT4G13710	pectate lyase family protein | chr4:7962432-7966461 FORWARD	0.87398
10.6.3	cell wall.degradation.pectate lyases and polygalacturonases	AT3G07970	Symbols: QRT2 | QRT2 (QUARTET 2); polygalacturonase | chr3:2541006-2543432 FORWARD	-1.57918
10.6.3	cell wall.degradation.pectate lyases and polygalacturonases	AT1G70370	BURP domain-containing protein / polygalacturonase, putative | chr1:26512722-26515188 REVERSE	-1.27505
10.6.3	cell wall.degradation.pectate lyases and polygalacturonases	AT4G24780	pectate lyase family protein | chr4:12770331-12772333 REVERSE	-1.03748
Secondary metabolism
16.2	secondary metabolism.phenylpropanoids	AT2G02400	cinnamoyl-CoA reductase family | chr2:631236-632575 REVERSE	-0.807627
16.2	secondary metabolism.phenylpropanoids	AT4G05160	4-coumarate--CoA ligase, putative / 4-coumaroyl-CoA synthase, putative | chr4:2664385-2666707 FORWARD	1.05988
16.2	secondary metabolism.phenylpropanoids	AT4G35160	O-methyltransferase family 2 protein | chr4:16730760-16732811 REVERSE	0.744509
16.2.1	secondary metabolism.phenylpropanoids.lignin biosynthesis	AT3G50740	Symbols: UGT72E1 | UGT72E1 (UDP-glucosyl transferase 72E1); UDP-glycosyltransferase/ coniferyl-alcohol glucosyltransferase/ transferase, transferring glycosyl groups | chr3:18855161-18856884 REVERSE	1.139
16.2.1.1	secondary metabolism.phenylpropanoids.lignin biosynthesis.PAL	AT2G37040	Symbols: pal1, ATPAL1 | pal1 (Phe ammonia lyase 1); phenylalanine ammonia-lyase | chr2:15557376-15560363 REVERSE	0.915826
16.2.1.3	secondary metabolism.phenylpropanoids.lignin biosynthesis.4CL	AT3G21240	Symbols: 4CL2, AT4CL2 | 4CL2 (4-COUMARATE:COA LIGASE 2); 4-coumarate-CoA ligase | chr3:7454269-7457379 REVERSE	0.760409
16.2.1.6	secondary metabolism.phenylpropanoids.lignin biosynthesis.CCoAOMT	AT4G34050	caffeoyl-CoA 3-O-methyltransferase, putative | chr4:16310775-16312216 FORWARD	0.507943
16.2.1.6	secondary metabolism.phenylpropanoids.lignin biosynthesis.CCoAOMT	AT4G26220	caffeoyl-CoA 3-O-methyltransferase, putative | chr4:13283576-13285323 FORWARD	-1.93452
16.2.1.7	secondary metabolism.phenylpropanoids.lignin biosynthesis.CCR1	AT5G14700	cinnamoyl-CoA reductase-related | chr5:4740252-4743446 REVERSE	0.854027
16.2.1.7	secondary metabolism.phenylpropanoids.lignin biosynthesis.CCR1	AT1G15950	Symbols: CCR1, IRX4, ATCCR1 | CCR1 (CINNAMOYL COA REDUCTASE 1); cinnamoyl-CoA reductase | chr1:5478754-5482180 FORWARD	0.551789
16.2.1.8	secondary metabolism.phenylpropanoids.lignin biosynthesis.F5H	AT4G36220	Symbols: FAH1, CYP84A1 | FAH1 (FERULIC ACID 5-HYDROXYLASE 1); ferulate 5-hydroxylase/ monooxygenase | chr4:17137344-17139635 REVERSE	0.576002
16.8.3	secondary metabolism.flavonoids.dihydroflavonols	AT2G18570	UDP-glucoronosyl/UDP-glucosyl transferase family protein | chr2:8063320-8065008 FORWARD	0.778358
16.8.3	secondary metabolism.flavonoids.dihydroflavonols	AT4G10490	oxidoreductase, 2OG-Fe(II) oxygenase family protein | chr4:6483867-6485360 FORWARD	-3.35441
16.8.3	secondary metabolism.flavonoids.dihydroflavonols	AT5G24530	Symbols: DMR6 | DMR6 (DOWNY MILDEW RESISTANT 6); oxidoreductase/ oxidoreductase, acting on paired donors, with incorporation or reduction of molecular oxygen, 2-oxoglutarate as one donor, and incorporation of one atom each of oxygen into both donors | chr5:8378833-8383401 FORWARD	-0.94282
16.8.3	secondary metabolism.flavonoids.dihydroflavonols	AT4G01070	Symbols: GT72B1, UGT72B1 | GT72B1; UDP-glucosyltransferase/ UDP-glycosyltransferase/ transferase, transferring glycosyl groups | chr4:461592-463449 REVERSE	0.524614
16.8.3	secondary metabolism.flavonoids.dihydroflavonols	AT4G12300	Symbols: CYP706A4 | CYP706A4; electron carrier/ heme binding / iron ion binding / monooxygenase/ oxygen binding | chr4:7307737-7309755 REVERSE	0.819461
16.8.3.3	secondary metabolism.flavonoids.dihydroflavonols.flavonoid 3''-monooxygenase	AT5G07990	Symbols: TT7, CYP75B1, D501 | TT7 (TRANSPARENT TESTA 7); flavonoid 3'-monooxygenase/ oxygen binding | chr5:2560394-2563109 FORWARD	-0.963993
16.8.4	secondary metabolism.flavonoids.flavonols	AT1G17020	Symbols: SRG1, ATSRG1 | SRG1 (SENESCENCE-RELATED GENE 1); oxidoreductase, acting on diphenols and related substances as donors, oxygen as acceptor / oxidoreductase, acting on paired donors, with incorporation or reduction of molecular oxygen, 2-oxoglutarate as one donor, and inc | chr1:5820206-5822013 FORWARD	1.22183
16.8.4	secondary metabolism.flavonoids.flavonols	AT3G21420	oxidoreductase, 2OG-Fe(II) oxygenase family protein | chr3:7541477-7543518 FORWARD	0.9801
16.8.5	secondary metabolism.flavonoids.isoflavonols	AT4G39230	isoflavone reductase, putative | chr4:18265885-18267829 REVERSE	0.401316
16.8.5	secondary metabolism.flavonoids.isoflavonols	AT1G75280	isoflavone reductase, putative | chr1:28251960-28253619 FORWARD	0.893877
16.2.1	secondary metabolism.phenylpropanoids.lignin biosynthesis	AT3G50740	Symbols: UGT72E1 | UGT72E1 (UDP-glucosyl transferase 72E1); UDP-glycosyltransferase/ coniferyl-alcohol glucosyltransferase/ transferase, transferring glycosyl groups | chr3:18855161-18856884 REVERSE	1.139
16.2.1.1	secondary metabolism.phenylpropanoids.lignin biosynthesis.PAL	AT2G37040	Symbols: pal1, ATPAL1 | pal1 (Phe ammonia lyase 1); phenylalanine ammonia-lyase | chr2:15557376-15560363 REVERSE	0.915826
16.2.1.3	secondary metabolism.phenylpropanoids.lignin biosynthesis.4CL	AT3G21240	Symbols: 4CL2, AT4CL2 | 4CL2 (4-COUMARATE:COA LIGASE 2); 4-coumarate-CoA ligase | chr3:7454269-7457379 REVERSE	0.760409
16.2.1.6	secondary metabolism.phenylpropanoids.lignin biosynthesis.CCoAOMT	AT4G34050	caffeoyl-CoA 3-O-methyltransferase, putative | chr4:16310775-16312216 FORWARD	0.507943
16.2.1.6	secondary metabolism.phenylpropanoids.lignin biosynthesis.CCoAOMT	AT4G26220	caffeoyl-CoA 3-O-methyltransferase, putative | chr4:13283576-13285323 FORWARD	-1.93452
16.2.1.7	secondary metabolism.phenylpropanoids.lignin biosynthesis.CCR1	AT5G14700	cinnamoyl-CoA reductase-related | chr5:4740252-4743446 REVERSE	0.854027
16.2.1.7	secondary metabolism.phenylpropanoids.lignin biosynthesis.CCR1	AT1G15950	Symbols: CCR1, IRX4, ATCCR1 | CCR1 (CINNAMOYL COA REDUCTASE 1); cinnamoyl-CoA reductase | chr1:5478754-5482180 FORWARD	0.551789
16.2.1.8	secondary metabolism.phenylpropanoids.lignin biosynthesis.F5H	AT4G36220	Symbols: FAH1, CYP84A1 | FAH1 (FERULIC ACID 5-HYDROXYLASE 1); ferulate 5-hydroxylase/ monooxygenase | chr4:17137344-17139635 REVERSE	0.576002
16.2.1.7	secondary metabolism.phenylpropanoids.lignin biosynthesis.PAL	AT2G37040	Symbols: pal1, ATPAL1 | pal1 (Phe ammonia lyase 1); phenylalanine ammonia-lyase | chr2:15557376-15560363 REVERSE	0.915826
16.1.5	secondary metabolism.phenylpropanoids.lignin biosynthesis.PAL	AT2G37040	Symbols: pal1, ATPAL1 | pal1 (Phe ammonia lyase 1); phenylalanine ammonia-lyase | chr2:15557376-15560363 REVERSE	0.915826
16.2.1	secondary metabolism.isoprenoids.terpenoids	AT1G78950	beta-amyrin synthase, putative | chr1:29684432-29688673 REVERSE	0.952676
16.2.1.1	secondary metabolism.phenylpropanoids	AT4G05160	4-coumarate--CoA ligase, putative / 4-coumaroyl-CoA synthase, putative | chr4:2664385-2666707 FORWARD	1.05988
16.2.1.7	amino acid metabolism.synthesis.aromatic aa.chorismate.dehydroquinate/shikimate dehydrogenase	AT3G06350	Symbols: EMB3004, MEE32 | MEE32 (MATERNAL EFFECT EMBRYO ARREST 32); 3-dehydroquinate dehydratase/ NADP or NADPH binding / binding / catalytic/ shikimate 5-dehydrogenase | chr3:1924310-1927759 REVERSE	1.0645
16.2.1.6	secondary metabolism.phenylpropanoids.lignin biosynthesis	AT3G50740	Symbols: UGT72E1 | UGT72E1 (UDP-glucosyl transferase 72E1); UDP-glycosyltransferase/ coniferyl-alcohol glucosyltransferase/ transferase, transferring glycosyl groups | chr3:18855161-18856884 REVERSE	1.139
13.1.6.1.10	secondary metabolism.phenylpropanoids.lignin biosynthesis	AT3G50740	Symbols: UGT72E1 | UGT72E1 (UDP-glucosyl transferase 72E1); UDP-glycosyltransferase/ coniferyl-alcohol glucosyltransferase/ transferase, transferring glycosyl groups | chr3:18855161-18856884 REVERSE	1.139
16.1.3.2	secondary metabolism.isoprenoids.tocopherol biosynthesis.homogentisate phytyltransferase	AT2G18950	Symbols: HPT1, TPT1, ATHPT, VTE2 | HPT1 (HOMOGENTISATE PHYTYLTRANSFERASE 1); homogentisate phytyltransferase/ prenyltransferase | chr2:8207342-8210463 FORWARD	1.45291
* BinCode - MapMan Bins (classes). The classification system in MapMan is based on the Arabidopsis thaliana categories.
** The Arabidopsis Genome Initiative number of Arabidopsis ortholog of X. fastidiosa-up and down-regulated citrus gene.
*** Log2 fold change values obtained from of each infected sample compared to mock-inoculated control.
