# Supplementary material for: RNA-Seq analysis of Citrus reticulata in the early stages of Xylella fastidiosa infection reveals auxin-related genes as a defense response
Source: BMC Genomics. 2013 Oct 3;14:676. doi: 10.1186/1471-2164-14-676 (PMC3852278; doi:10.1186/1471-2164-14-676)
Supplement: Additional file 4 — Differentially expressed genes involved in biotic stress, according to MapMan results. Up and downregulated genes related to biotic stress in tangerine Ponkan mandarin 24 h after infection with X. fastidiosa. [file 1471-2164-14-676-S4.xls]

## Sheet: supplementary table 3
Additional file 4. Differentially expressed genes related to biotic stress in Ponkan mandarin at 24h after infection with X. fastidiosa by MapMan analysis
BinCode*	Name	AGI**	Gene description	Fold change***
Stress biotic
17.1.1	hormone metabolism.abscisic acid.synthesis-degradation	AT4G32810	Symbols: CCD8, MAX4, ATCCD8 | CCD8 (CAROTENOID CLEAVAGE DIOXYGENASE 8); oxidoreductase, acting on single donors with incorporation of molecular oxygen, incorporation of two atoms of oxygen | chr4:15828228-15831485 FORWARD	0.568978
17.1.1	hormone metabolism.abscisic acid.synthesis-degradation	AT2G44990	Symbols: CCD7, MAX3, ATCCD7 | CCD7 (CAROTENOID CLEAVAGE DIOXYGENASE 7); 9-cis-epoxycarotenoid dioxygenase | chr2:18558938-18561621 FORWARD	0.934341
17.1.1.1.1	hormone metabolism.abscisic acid.synthesis-degradation.synthesis.zeaxanthin epoxidase	AT5G67030	Symbols: ABA1, LOS6, NPQ2, ATABA1, ZEP, IBS3, ATZEP | ABA1 (ABA DEFICIENT 1); zeaxanthin epoxidase | chr5:26753510-26757236 REVERSE	0.646804
17.1.1.1.10	hormone metabolism.abscisic acid.synthesis-degradation.synthesis.9-cis-epoxycarotenoid dioxygenase	AT3G14440	Symbols: NCED3, ATNCED3, STO1, SIS7 | NCED3 (NINE-CIS-EPOXYCAROTENOID DIOXYGENASE 3); 9-cis-epoxycarotenoid dioxygenase | chr3:4831288-4833599 REVERSE	-0.706338
17.1.1.1.10	hormone metabolism.abscisic acid.synthesis-degradation.synthesis.9-cis-epoxycarotenoid dioxygenase	AT3G24220	Symbols: NCED6, ATNCED6 | NCED6 (NINE-CIS-EPOXYCAROTENOID DIOXYGENASE 6); 9-cis-epoxycarotenoid dioxygenase | chr3:8761434-8763172 FORWARD	2.69285
17.1.1.2.1	hormone metabolism.abscisic acid.synthesis-degradation.degradation.8-hydroxylase	AT4G19230	Symbols: CYP707A1 | CYP707A1; (+)-abscisic acid 8'-hydroxylase/ oxygen binding | chr4:10521379-10523961 FORWARD	-1.25456
17.1.2	hormone metabolism.abscisic acid.signal transduction	AT5G20910	zinc finger (C3HC4-type RING finger) family protein | chr5:7092512-7094446 REVERSE	-1.33947
17.1.3	hormone metabolism.abscisic acid.induced-regulated-responsive-activated	AT5G50720	Symbols: ATHVA22E, HVA22E | ATHVA22E | chr5:20633193-20634552 REVERSE	0.723391
20.2	stress.abiotic	AT2G28790	osmotin-like protein, putative | chr2:12354430-12355431 REVERSE	-0.807291
20.2	stress.abiotic	AT4G11650	Symbols: ATOSM34 | ATOSM34 (osmotin 34) | chr4:7024856-7026146 REVERSE	0.816933
20.2.1	stress.abiotic.heat	AT2G26890	Symbols: GRV2, KAM2 | GRV2 (GRAVITROPISM DEFECTIVE 2); binding / heat shock protein binding | chr2:11462067-11473841 REVERSE	0.613466
20.2.1	stress.abiotic.heat	AT2G22360	DNAJ heat shock family protein | chr2:9497595-9500615 FORWARD	-1.49175
20.2.1	stress.abiotic.heat	AT1G56300	DNAJ heat shock N-terminal domain-containing protein | chr1:21078820-21080423 REVERSE	0.672328
20.2.1	stress.abiotic.heat	AT3G08970	Symbols: ATERDJ3A, TMS1 | ATERDJ3A; oxidoreductase | chr3:2737537-2740530 FORWARD	1.17857
20.2.1	stress.abiotic.heat	AT4G21870	26.5 kDa class P-related heat shock protein (HSP26.5-P) | chr4:11603568-11604331 REVERSE	1.10291
20.2.1	stress.abiotic.heat	AT5G15450	Symbols: APG6, CLPB3, CLPB-P | CLPB3 (CASEIN LYTIC PROTEINASE B3); ATP binding / ATPase/ nucleoside-triphosphatase/ nucleotide binding / protein binding | chr5:5014212-5018347 REVERSE	0.52756
20.2.1	stress.abiotic.heat	AT2G41000	heat shock protein binding | chr2:17111445-17112557 FORWARD	-1.27142
20.2.1	stress.abiotic.heat	AT2G27140	heat shock family protein | chr2:11598379-11599322 REVERSE	-1.20283
20.2.1	stress.abiotic.heat	AT5G02500	Symbols: HSC70-1, HSP70-1, AT-HSC70-1, HSC70 | HSC70-1 (HEAT SHOCK COGNATE PROTEIN 70-1); ATP binding | chr5:553745-556442 REVERSE	-1.16744
20.2.1	stress.abiotic.heat	AT3G12580	Symbols: HSP70 | HSP70 (heat shock protein 70); ATP binding | chr3:3991261-3993792 REVERSE	1.2447
20.2.1	stress.abiotic.heat	AT2G26150	Symbols: ATHSFA2, HSFA2 | ATHSFA2; DNA binding / transcription factor | chr2:11135682-11137396 FORWARD	0.86598
20.2.1	stress.abiotic.heat	AT1G16030	Symbols: Hsp70b | Hsp70b (heat shock protein 70B); ATP binding | chr1:5502206-5504535 REVERSE	1.10433
20.2.1	stress.abiotic.heat	AT2G20560	DNAJ heat shock family protein | chr2:8848130-8850010 REVERSE	-0.898707
20.2.1	stress.abiotic.heat	AT2G32120	Symbols: HSP70T-2 | HSP70T-2 (HEAT-SHOCK PROTEIN 70T-2); ATP binding | chr2:13651510-13653920 REVERSE	0.609446
20.2.1	stress.abiotic.heat	AT4G21320	Symbols: HSA32 | HSA32 (HEAT-STRESS-ASSOCIATED 32); catalytic | chr4:11340362-11341877 FORWARD	0.794624
20.2.1	stress.abiotic.heat	AT4G24190	Symbols: SHD, HSP90.7 | SHD (SHEPHERD); ATP binding / unfolded protein binding | chr4:12551717-12555909 REVERSE	0.830761
20.2.1	stress.abiotic.heat	AT1G71000	heat shock protein binding | chr1:26769336-26770111 REVERSE	0.939093
20.2.1	stress.abiotic.heat	AT4G39150	DNAJ heat shock N-terminal domain-containing protein | chr4:18233485-18236064 REVERSE	1.01887
20.2.1	stress.abiotic.heat	AT5G12020	Symbols: HSP17.6II | HSP17.6II (17.6 KDA CLASS II HEAT SHOCK PROTEIN) | chr5:3882237-3882938 REVERSE	1.6226
20.2.1	stress.abiotic.heat	AT4G27670	Symbols: HSP21 | HSP21 (HEAT SHOCK PROTEIN 21) | chr4:13818870-13819971 REVERSE	0.777416
20.2.1	stress.abiotic.heat	AT5G18750	DNAJ heat shock N-terminal domain-containing protein | chr5:6255177-6257932 FORWARD	-0.927673
20.2.1	stress.abiotic.heat	AT2G35720	DNAJ heat shock N-terminal domain-containing protein | chr2:15016670-15020011 FORWARD	-0.92995
20.2.1	stress.abiotic.heat	AT3G52490	heat shock protein-related | chr3:19455699-19458919 REVERSE	-1.04966
20.2.1	stress.abiotic.heat	AT1G53540	17.6 kDa class I small heat shock protein (HSP17.6C-CI) (AA 1-156) | chr1:19980462-19981109 FORWARD	0.761379
20.2.1	stress.abiotic.heat	AT1G74310	Symbols: ATHSP101, HSP101, HOT1 | ATHSP101 (ARABIDOPSIS THALIANA HEAT SHOCK PROTEIN 101); ATP binding / ATPase/ nucleoside-triphosphatase/ nucleotide binding / protein binding | chr1:27936508-27940190 REVERSE	0.673907
20.2.1	stress.abiotic.heat	AT4G10250	Symbols: ATHSP22.0 | ATHSP22.0 | chr4:6370343-6371291 FORWARD	1.01554
20.2.1	stress.abiotic.heat	AT3G14200	DNAJ heat shock N-terminal domain-containing protein | chr3:4712574-4714653 REVERSE	0.907532
20.2.1	stress.abiotic.heat	AT5G52640	Symbols: HSP81-1, ATHS83, HSP81.1, HSP83, ATHSP90.1 | ATHSP90.1 (HEAT SHOCK PROTEIN 90.1); ATP binding / unfolded protein binding | chr5:21352399-21355361 FORWARD	0.805881
20.2.2	stress.abiotic.cold	AT4G36020	Symbols: CSDP1 | CSDP1 (cold shock domain protein 1); RNA binding / double-stranded DNA binding / nucleic acid binding / single-stranded DNA binding | chr4:17043112-17044396 REVERSE	-0.722461
20.2.3	stress.abiotic.drought/salt	AT3G21620	early-responsive to dehydration protein-related / ERD protein-related | chr3:7610958-7614461 REVERSE	-0.879652
20.2.3	stress.abiotic.drought/salt	AT3G06760	INVOLVED IN: response to water deprivation; EXPRESSED IN: 24 plant structures; EXPRESSED DURING: 15 growth stages; CONTAINS InterPro DOMAIN/s: Drought induced 19 (InterPro:IPR008598); BEST Arabidopsis thaliana protein match is: HRB1 (HYPERSENSITIVE TO RED AND BLUE); protein binding (TAIR:AT5G49230.1). | chr3:2132758-2134556 FORWARD	-0.753593
20.2.3	stress.abiotic.drought/salt	AT4G15910	Symbols: ATDI21, DI21 | ATDI21 (ARABIDOPSIS THALIANA DROUGHT-INDUCED 21) | chr4:9028461-9029423 FORWARD	0.337067
20.2.4	stress.abiotic.touch/wounding	AT4G10270	wound-responsive family protein | chr4:6374734-6375210 FORWARD	-0.95057
20.2.99	stress.abiotic.unspecified	AT4G08685	Symbols: SAH7 | SAH7 | chr4:5550429-5551370 FORWARD	-0.513989
20.2.99	stress.abiotic.unspecified	AT1G70830	Symbols: MLP28 | MLP28 (MLP-LIKE PROTEIN 28) | chr1:26709947-26711462 REVERSE	-1.03352
17.2.1	hormone metabolism.auxin.synthesis-degradation	AT1G44350	Symbols: ILL6 | ILL6; IAA-amino acid conjugate hydrolase/ metallopeptidase | chr1:16834210-16838286 REVERSE	-0.681355
17.2.2	hormone metabolism.auxin.signal transduction	AT3G02260	Symbols: BIG, DOC1, TIR3, UMB1, ASA1, LPR1, CRM1 | BIG (BIG); binding / ubiquitin-protein ligase/ zinc ion binding | chr3:430984-448489 REVERSE	0.627073
17.2.3	hormone metabolism.auxin.induced-regulated-responsive-activated	AT5G35735	auxin-responsive family protein | chr5:13900752-13902997 REVERSE	-0.855984
17.2.3	hormone metabolism.auxin.induced-regulated-responsive-activated	AT2G14960	Symbols: GH3.1 | GH3.1 | chr2:6451372-6453670 REVERSE	-0.812124
26.4	misc.beta 1,3 glucan hydrolases	AT2G43670	glycosyl hydrolase family protein 17 | chr2:18105125-18106043 FORWARD	-1.3825
26.4.1	misc.beta 1,3 glucan hydrolases.glucan endo-1,3-beta-glucosidase	AT2G05790	glycosyl hydrolase family 17 protein | chr2:2199219-2201486 FORWARD	-0.885827
17.3.1.1.1	hormone metabolism.brassinosteroid.synthesis-degradation.BRs.DET2	AT5G16010	3-oxo-5-alpha-steroid 4-dehydrogenase family protein / steroid 5-alpha-reductase family protein | chr5:5227924-5229116 FORWARD	0.713483
17.3.1.1.4	hormone metabolism.brassinosteroid.synthesis-degradation.BRs.BR6OX	AT5G38970	Symbols: BR6OX1, ATBR6OX, CYP85A1, BR6OX | BR6OX1 (BRASSINOSTEROID-6-OXIDASE 1); monooxygenase/ oxygen binding | chr5:15594674-15597885 REVERSE	-1.20416
17.3.1.2.2	hormone metabolism.brassinosteroid.synthesis-degradation.sterols.SMT2	AT5G13710	Symbols: SMT1, CPH | SMT1 (STEROL METHYLTRANSFERASE 1); sterol 24-C-methyltransferase | chr5:4423695-4427058 REVERSE	-0.527469
17.3.1.2.5	hormone metabolism.brassinosteroid.synthesis-degradation.sterols.HYD1	AT1G20050	Symbols: HYD1 | HYD1 (HYDRA1); C-8 sterol isomerase | chr1:6949043-6950319 FORWARD	-0.684635
17.3.1.2.8	hormone metabolism.brassinosteroid.synthesis-degradation.sterols.DWF1	AT3G19820	Symbols: DWF1, DIM, EVE1, DIM1, CBB1 | DWF1 (DWARF 1); calmodulin binding / catalytic | chr3:6879617-6881652 REVERSE	0.632554
17.3.1.2.99	hormone metabolism.brassinosteroid.synthesis-degradation.sterols.other	AT1G58440	Symbols: XF1, SQE1 | XF1; squalene monooxygenase | chr1:21713842-21717290 REVERSE	-0.525428
17.3.2.99	hormone metabolism.brassinosteroid.signal transduction.other	AT2G17230	Symbols: EXL5 | EXL5 (EXORDIUM LIKE 5) | chr2:7494536-7496016 REVERSE	-0.55742
27.3.35	RNA.regulation of transcription.bZIP transcription factor family	AT3G49760	Symbols: AtbZIP5 | AtbZIP5 (Arabidopsis thaliana basic leucine-zipper 5); DNA binding / transcription factor | chr3:18455347-18456125 REVERSE	-0.551883
27.3.35	RNA.regulation of transcription.bZIP transcription factor family	AT5G65210	Symbols: TGA1 | TGA1; DNA binding / calmodulin binding / transcription factor | chr5:26058545-26061052 FORWARD	0.37333
27.3.35	RNA.regulation of transcription.bZIP transcription factor family	AT3G30530	Symbols: ATBZIP42 | ATBZIP42 (ARABIDOPSIS THALIANA BASIC LEUCINE-ZIPPER 42); DNA binding / protein heterodimerization/ protein homodimerization/ transcription factor | chr3:12139512-12140033 FORWARD	0.692823
27.3.35	RNA.regulation of transcription.bZIP transcription factor family	AT1G13600	Symbols: AtbZIP58 | AtbZIP58 (Arabidopsis thaliana basic leucine-zipper 58); DNA binding / protein heterodimerization/ protein homodimerization/ transcription factor | chr1:4650787-4651469 REVERSE	0.780102
27.3.35	RNA.regulation of transcription.bZIP transcription factor family	AT1G03970	Symbols: GBF4 | GBF4; DNA binding / sequence-specific DNA binding / transcription factor | chr1:1018100-1019247 FORWARD	-1.01247
10.1.1.20	cell wall.precursor synthesis.NDP sugar pyrophosphorylase.multiple NDP-Sugars	AT5G52560	Symbols: ATUSP | ATUSP (ARABIDOPSIS THALIANA UDP-SUGAR PYROPHOSPHORYLASE); UTP-monosaccharide-1-phosphate uridylyltransferase/ UTP:arabinose-1-phosphate uridylyltransferase/ UTP:galactose-1-phosphate uridylyltransferase/ UTP:glucose-1-phosphate uridylyltransferase/ UTP:xy | chr5:21330639-21334811 FORWARD	-0.586876
10.1.12.2	cell wall.precursor synthesis.KDO pathway.KDO-8-Phosphate Synthase	AT1G79500	2-dehydro-3-deoxyphosphooctonate aldolase / phospho-2-dehydro-3-deoxyoctonate aldolase / 3-deoxy-D-manno-octulosonic acid 8-phosphate synthetase (KDSA) | chr1:29903420-29909437 FORWARD	-1.78162
10.2	cell wall.cellulose synthesis	AT4G07960	Symbols: ATCSLC12, CSLC12 | ATCSLC12 (CELLULOSE-SYNTHASE LIKE C12); cellulose synthase/ transferase, transferring glycosyl groups | chr4:4802341-4805647 REVERSE	-0.880905
10.2	cell wall.cellulose synthesis	AT5G03760	Symbols: ATCSLA09, CSLA09, ATCSLA9, CSLA9, RAT4 | ATCSLA09; mannan synthase/ transferase, transferring glycosyl groups | chr5:985675-990549 REVERSE	1.33401
10.2.1	cell wall.cellulose synthesis.cellulose synthase	AT4G18780	Symbols: CESA8, IRX1, ATCESA8, LEW2 | IRX1 (IRREGULAR XYLEM 1); cellulose synthase/ transferase, transferring glycosyl groups | chr4:10312624-10316790 REVERSE	1.27949
10.2.1	cell wall.cellulose synthesis.cellulose synthase	AT5G44030	Symbols: CESA4, IRX5, NWS2 | CESA4 (CELLULOSE SYNTHASE A4); cellulose synthase/ transferase, transferring glycosyl groups | chr5:17714645-17719723 FORWARD	1.15575
10.2.1	cell wall.cellulose synthesis.cellulose synthase	AT4G24010	Symbols: ATCSLG1, CSLG1 | ATCSLG1; cellulose synthase/ transferase/ transferase, transferring glycosyl groups | chr4:12466345-12469844 FORWARD	0.586621
10.2.1	cell wall.cellulose synthesis.cellulose synthase	AT5G17420	Symbols: IRX3, CESA7, ATCESA7, MUR10 | IRX3 (IRREGULAR XYLEM 3); cellulose synthase | chr5:5736630-5741465 REVERSE	0.367481
10.3.2	cell wall.hemicellulose synthesis.glucuronoxylan	AT2G28110	Symbols: FRA8, IRX7 | FRA8 (FRAGILE FIBER 8); glucuronosyltransferase/ transferase | chr2:11977944-11979837 REVERSE	0.476493
10.5.1	cell wall.cell wall proteins.AGPs	AT4G37450	Symbols: AGP18, ATAGP18 | AGP18 (ARABINOGALACTAN PROTEIN 18) | chr4:17605758-17606755 REVERSE	-1.38136
10.5.1	cell wall.cell wall proteins.AGPs	AT3G60900	Symbols: FLA10 | FLA10 | chr3:22499360-22501239 REVERSE	-0.785877
10.5.1	cell wall.cell wall proteins.AGPs	AT5G64310	Symbols: AGP1, ATAGP1 | AGP1 (ARABINOGALACTAN PROTEIN 1) | chr5:25721933-25722646 FORWARD	-0.718923
10.5.3	cell wall.cell wall proteins.LRR	AT2G46630	unknown protein | chr2:19145529-19146713 FORWARD	-1.33502
10.5.3	cell wall.cell wall proteins.LRR	AT4G28380	leucine-rich repeat family protein | chr4:14039756-14040931 REVERSE	0.882012
10.5.3	cell wall.cell wall proteins.LRR	AT4G06744	leucine-rich repeat family protein / extensin family protein | chr4:4070813-4072305 REVERSE	0.755665
10.5.4	cell wall.cell wall proteins.HRGP	AT1G21310	Symbols: ATEXT3, RSH | ATEXT3 (EXTENSIN 3); structural constituent of cell wall | chr1:7453236-7455009 REVERSE	-0.780793
10.6.2	cell wall.degradation.mannan-xylose-arabinose-fucose	AT1G67830	Symbols: ATFXG1 | ATFXG1 (alpha-fucosidase 1); alpha-L-fucosidase/ carboxylesterase | chr1:25431586-25432990 REVERSE	-0.940316
10.6.2	cell wall.degradation.mannan-xylose-arabinose-fucose	AT1G02640	Symbols: BXL2, ATBXL2 | BXL2 (BETA-XYLOSIDASE 2); hydrolase, hydrolyzing O-glycosyl compounds | chr1:564205-567769 FORWARD	-0.704278
10.6.3	cell wall.degradation.pectate lyases and polygalacturonases	AT1G04680	pectate lyase family protein | chr1:1303529-1307884 REVERSE	-1.68649
10.6.3	cell wall.degradation.pectate lyases and polygalacturonases	AT4G13710	pectate lyase family protein | chr4:7962432-7966461 FORWARD	0.87398
10.6.3	cell wall.degradation.pectate lyases and polygalacturonases	AT3G07970	Symbols: QRT2 | QRT2 (QUARTET 2); polygalacturonase | chr3:2541006-2543432 FORWARD	-1.57918
10.6.3	cell wall.degradation.pectate lyases and polygalacturonases	AT1G70370	BURP domain-containing protein / polygalacturonase, putative | chr1:26512722-26515188 REVERSE	-1.27505
10.6.3	cell wall.degradation.pectate lyases and polygalacturonases	AT4G24780	pectate lyase family protein | chr4:12770331-12772333 REVERSE	-1.03748
10.7	cell wall.modification	AT5G13870	Symbols: EXGT-A4 | EXGT-A4 (ENDOXYLOGLUCAN TRANSFERASE A4); hydrolase, acting on glycosyl bonds / hydrolase, hydrolyzing O-glycosyl compounds / xyloglucan:xyloglucosyl transferase | chr5:4474976-4477045 REVERSE	-1.37398
10.7	cell wall.modification	AT2G18660	Symbols: EXLB3 | EXLB3 (EXPANSIN-LIKE B3 PRECURSOR) | chr2:8090658-8091656 REVERSE	0.703838
10.7	cell wall.modification	AT4G30380	Symbols: EXLB2 | EXLB2 (EXPANSIN-LIKE B2 PRECURSOR) | chr4:14860486-14860994 FORWARD	1.85676
10.7	cell wall.modification	AT3G45970	Symbols: ATEXLA1, EXPL1, ATEXPL1, ATHEXP BETA 2.1 | ATEXLA1 (ARABIDOPSIS THALIANA EXPANSIN-LIKE A1) | chr3:16896166-16897308 FORWARD	0.580961
10.7	cell wall.modification	AT2G39700	Symbols: ATEXPA4, ATEXP4, ATHEXP ALPHA 1.6 | ATEXPA4 (ARABIDOPSIS THALIANA EXPANSIN A4) | chr2:16543832-16545584 REVERSE	-1.99214
10.7	cell wall.modification	AT4G03210	Symbols: XTH9 | XTH9 (XYLOGLUCAN ENDOTRANSGLUCOSYLASE/HYDROLASE 9); hydrolase, acting on glycosyl bonds / xyloglucan:xyloglucosyl transferase | chr4:1415949-1417327 FORWARD	-0.782633
10.7	cell wall.modification	AT5G65730	xyloglucan:xyloglucosyl transferase, putative / xyloglucan endotransglycosylase, putative / endo-xyloglucan transferase, putative | chr5:26299032-26300478 FORWARD	-0.626978
10.7	cell wall.modification	AT3G23730	xyloglucan:xyloglucosyl transferase, putative / xyloglucan endotransglycosylase, putative / endo-xyloglucan transferase, putative | chr3:8550110-8551335 FORWARD	-0.983574
10.8.1	cell wall.pectin*esterases.PME	AT5G09760	pectinesterase family protein | chr5:3032375-3034543 FORWARD	0.7084
10.8.1	cell wall.pectin*esterases.PME	AT3G14310	Symbols: ATPME3 | ATPME3; pectinesterase | chr3:4771902-4775119 REVERSE	-1.23399
10.8.99	cell wall.pectin*esterases.misc	AT5G53370	Symbols: ATPMEPCRF, PMEPCRF | PMEPCRF (PECTIN METHYLESTERASE PCR FRAGMENT F); pectinesterase | chr5:21649532-21651593 REVERSE	-0.795612
27.3.8	RNA.regulation of transcription.C2C2(Zn) DOF zinc finger family	AT5G65590	Dof-type zinc finger domain-containing protein | chr5:26211746-26213136 REVERSE	-0.668165
17.5.1.2	hormone metabolism.ethylene.synthesis-degradation.1-aminocyclopropane-1-carboxylate oxidase	AT1G05010	Symbols: EFE, ACO4, EAT1 | EFE (ETHYLENE-FORMING ENZYME); 1-aminocyclopropane-1-carboxylate oxidase | chr1:1431190-1432858 REVERSE	-1.80326
17.5.2	hormone metabolism.ethylene.signal transduction	AT5G47230	Symbols: ERF5, ATERF-5, ATERF5 | ERF5 (ETHYLENE RESPONSIVE ELEMENT BINDING FACTOR 5); DNA binding / transcription activator/ transcription factor | chr5:19179939-19181129 FORWARD	-0.538065
17.5.2	hormone metabolism.ethylene.signal transduction	AT3G23150	Symbols: ETR2 | ETR2 (ethylene response 2); ethylene binding / glycogen synthase kinase 3/ protein histidine kinase/ receptor | chr3:8254663-8257735 FORWARD	0.778364
17.5.2	hormone metabolism.ethylene.signal transduction	AT3G23240	Symbols: ERF1, ATERF1 | ERF1 (ETHYLENE RESPONSE FACTOR 1); DNA binding / transcription activator/ transcription factor | chr3:8295644-8296604 FORWARD	0.671705
17.5.2	hormone metabolism.ethylene.signal transduction	AT4G37580	Symbols: HLS1, COP3, UNS2 | HLS1 (HOOKLESS 1); N-acetyltransferase | chr4:17658612-17660878 FORWARD	0.711975
17.5.2	hormone metabolism.ethylene.signal transduction	AT5G25190	ethylene-responsive element-binding protein, putative | chr5:8706790-8707748 REVERSE	-0.947599
17.5.2	hormone metabolism.ethylene.signal transduction	AT4G34410	Symbols: RRTF1 | RRTF1 ({REDOX RESPONSIVE TRANSCRIPTION FACTOR 1); DNA binding / transcription factor | chr4:16451876-16453260 FORWARD	-1.09881
17.5.2	hormone metabolism.ethylene.signal transduction	AT4G31980	unknown protein | chr4:15464905-15469204 FORWARD	-2.16047
17.5.3	hormone metabolism.ethylene.induced-regulated-responsive-activated	AT3G20640	ethylene-responsive protein -related | chr3:7210407-7213299 REVERSE	0.46113
26.9	misc.glutathione S transferases	AT3G09270	Symbols: ATGSTU8 | ATGSTU8 (GLUTATHIONE S-TRANSFERASE TAU 8); glutathione transferase | chr3:2848289-2849289 REVERSE	1.86905
26.9	misc.glutathione S transferases	AT1G78380	Symbols: ATGSTU19, GST8 | ATGSTU19 (GLUTATHIONE S-TRANSFERASE TAU 19); glutathione binding / glutathione transferase | chr1:29486413-29487906 REVERSE	0.437111
26.9	misc.glutathione S transferases	AT2G29420	Symbols: ATGSTU7, GST25 | ATGSTU7 (ARABIDOPSIS THALIANA GLUTATHIONE S-TRANSFERASE TAU 7); glutathione transferase | chr2:12617936-12618899 REVERSE	0.71743
26.9	misc.glutathione S transferases	AT2G02390	Symbols: ATGSTZ1, GST18 | ATGSTZ1 (ARABIDOPSIS THALIANA GLUTATHIONE S-TRANSFERASE ZETA 1); catalytic/ glutathione transferase | chr2:628899-631114 FORWARD	0.596292
20.2.1	stress.abiotic.heat	AT2G26890	Symbols: GRV2, KAM2 | GRV2 (GRAVITROPISM DEFECTIVE 2); binding / heat shock protein binding | chr2:11462067-11473841 REVERSE	0.613466
20.2.1	stress.abiotic.heat	AT2G22360	DNAJ heat shock family protein | chr2:9497595-9500615 FORWARD	-1.49175
20.2.1	stress.abiotic.heat	AT1G56300	DNAJ heat shock N-terminal domain-containing protein | chr1:21078820-21080423 REVERSE	0.672328
20.2.1	stress.abiotic.heat	AT3G08970	Symbols: ATERDJ3A, TMS1 | ATERDJ3A; oxidoreductase | chr3:2737537-2740530 FORWARD	1.17857
20.2.1	stress.abiotic.heat	AT4G21870	26.5 kDa class P-related heat shock protein (HSP26.5-P) | chr4:11603568-11604331 REVERSE	1.10291
20.2.1	stress.abiotic.heat	AT5G15450	Symbols: APG6, CLPB3, CLPB-P | CLPB3 (CASEIN LYTIC PROTEINASE B3); ATP binding / ATPase/ nucleoside-triphosphatase/ nucleotide binding / protein binding | chr5:5014212-5018347 REVERSE	0.52756
20.2.1	stress.abiotic.heat	AT2G41000	heat shock protein binding | chr2:17111445-17112557 FORWARD	-1.27142
20.2.1	stress.abiotic.heat	AT2G27140	heat shock family protein | chr2:11598379-11599322 REVERSE	-1.20283
20.2.1	stress.abiotic.heat	AT5G02500	Symbols: HSC70-1, HSP70-1, AT-HSC70-1, HSC70 | HSC70-1 (HEAT SHOCK COGNATE PROTEIN 70-1); ATP binding | chr5:553745-556442 REVERSE	-1.16744
20.2.1	stress.abiotic.heat	AT3G12580	Symbols: HSP70 | HSP70 (heat shock protein 70); ATP binding | chr3:3991261-3993792 REVERSE	1.2447
20.2.1	stress.abiotic.heat	AT2G26150	Symbols: ATHSFA2, HSFA2 | ATHSFA2; DNA binding / transcription factor | chr2:11135682-11137396 FORWARD	0.86598
20.2.1	stress.abiotic.heat	AT1G16030	Symbols: Hsp70b | Hsp70b (heat shock protein 70B); ATP binding | chr1:5502206-5504535 REVERSE	1.10433
20.2.1	stress.abiotic.heat	AT2G20560	DNAJ heat shock family protein | chr2:8848130-8850010 REVERSE	-0.898707
20.2.1	stress.abiotic.heat	AT2G32120	Symbols: HSP70T-2 | HSP70T-2 (HEAT-SHOCK PROTEIN 70T-2); ATP binding | chr2:13651510-13653920 REVERSE	0.609446
20.2.1	stress.abiotic.heat	AT4G21320	Symbols: HSA32 | HSA32 (HEAT-STRESS-ASSOCIATED 32); catalytic | chr4:11340362-11341877 FORWARD	0.794624
20.2.1	stress.abiotic.heat	AT4G24190	Symbols: SHD, HSP90.7 | SHD (SHEPHERD); ATP binding / unfolded protein binding | chr4:12551717-12555909 REVERSE	0.830761
20.2.1	stress.abiotic.heat	AT1G71000	heat shock protein binding | chr1:26769336-26770111 REVERSE	0.939093
20.2.1	stress.abiotic.heat	AT4G39150	DNAJ heat shock N-terminal domain-containing protein | chr4:18233485-18236064 REVERSE	1.01887
20.2.1	stress.abiotic.heat	AT5G12020	Symbols: HSP17.6II | HSP17.6II (17.6 KDA CLASS II HEAT SHOCK PROTEIN) | chr5:3882237-3882938 REVERSE	1.6226
20.2.1	stress.abiotic.heat	AT4G27670	Symbols: HSP21 | HSP21 (HEAT SHOCK PROTEIN 21) | chr4:13818870-13819971 REVERSE	0.777416
20.2.1	stress.abiotic.heat	AT5G18750	DNAJ heat shock N-terminal domain-containing protein | chr5:6255177-6257932 FORWARD	-0.927673
20.2.1	stress.abiotic.heat	AT2G35720	DNAJ heat shock N-terminal domain-containing protein | chr2:15016670-15020011 FORWARD	-0.92995
20.2.1	stress.abiotic.heat	AT3G52490	heat shock protein-related | chr3:19455699-19458919 REVERSE	-1.04966
20.2.1	stress.abiotic.heat	AT1G53540	17.6 kDa class I small heat shock protein (HSP17.6C-CI) (AA 1-156) | chr1:19980462-19981109 FORWARD	0.761379
20.2.1	stress.abiotic.heat	AT1G74310	Symbols: ATHSP101, HSP101, HOT1 | ATHSP101 (ARABIDOPSIS THALIANA HEAT SHOCK PROTEIN 101); ATP binding / ATPase/ nucleoside-triphosphatase/ nucleotide binding / protein binding | chr1:27936508-27940190 REVERSE	0.673907
20.2.1	stress.abiotic.heat	AT4G10250	Symbols: ATHSP22.0 | ATHSP22.0 | chr4:6370343-6371291 FORWARD	1.01554
20.2.1	stress.abiotic.heat	AT3G14200	DNAJ heat shock N-terminal domain-containing protein | chr3:4712574-4714653 REVERSE	0.907532
20.2.1	stress.abiotic.heat	AT5G52640	Symbols: HSP81-1, ATHS83, HSP81.1, HSP83, ATHSP90.1 | ATHSP90.1 (HEAT SHOCK PROTEIN 90.1); ATP binding / unfolded protein binding | chr5:21352399-21355361 FORWARD	0.805881
17.7.1.2	hormone metabolism.jasmonate.synthesis-degradation.lipoxygenase	AT3G45140	Symbols: LOX2, ATLOX2 | LOX2 (LIPOXYGENASE 2); lipoxygenase | chr3:16525410-16529352 FORWARD	0.938182
17.7.1.5	hormone metabolism.jasmonate.synthesis-degradation.12-Oxo-PDA-reductase	AT1G76690	Symbols: OPR2, ATOPR2 | OPR2 | chr1:28778890-28780483 FORWARD	-0.52184
20.1.4	stress.biotic.kinases	AT3G05660	Symbols: AtRLP33 | AtRLP33 (Receptor Like Protein 33); kinase/ protein binding | chr3:1648843-1652001 REVERSE	-0.479634
27.3.25	RNA.regulation of transcription.MYB domain transcription factor family	AT3G23250	Symbols: MYB15, ATY19, ATMYB15 | MYB15 (MYB DOMAIN PROTEIN 15); DNA binding / transcription factor | chr3:8309209-8310826 FORWARD	-0.820131
27.3.25	RNA.regulation of transcription.MYB domain transcription factor family	AT3G50060	Symbols: MYB77 | MYB77; DNA binding / transcription factor | chr3:18557970-18559106 REVERSE	-1.47608
27.3.25	RNA.regulation of transcription.MYB domain transcription factor family	AT4G12350	Symbols: MYB42, AtMYB42 | MYB42 (myb domain protein 42); transcription factor | chr4:7324912-7326636 FORWARD	0.706784
27.3.25	RNA.regulation of transcription.MYB domain transcription factor family	AT3G52250	DNA binding / transcription factor | chr3:19376138-19383100 FORWARD	0.660745
27.3.25	RNA.regulation of transcription.MYB domain transcription factor family	AT3G04030	myb family transcription factor | chr3:1042882-1044697 REVERSE	-1.58891
27.3.25	RNA.regulation of transcription.MYB domain transcription factor family	AT2G37630	Symbols: ATPHAN, AS1, ATMYB91, MYB91 | AS1 (ASYMMETRIC LEAVES 1); DNA binding / protein homodimerization/ transcription factor | chr2:15781615-15783433 REVERSE	1.35348
27.3.25	RNA.regulation of transcription.MYB domain transcription factor family	AT1G26580	FUNCTIONS IN: molecular_function unknown; INVOLVED IN: biological_process unknown; LOCATED IN: cellular_component unknown; EXPRESSED IN: 24 plant structures; EXPRESSED DURING: 15 growth stages; BEST Arabidopsis thaliana protein match is: myb family transcription factor / ELM2 domain-containing protein (TAIR:AT2G03470.1); Has 82 Blast hits to 82 proteins in 12 species: Archae - 0; Bacteria - 0; Me…	0.97833
27.3.25	RNA.regulation of transcription.MYB domain transcription factor family	AT5G14750	Symbols: WER, ATMYB66, WER1 | ATMYB66 (MYB DOMAIN PROTEIN 66); DNA binding / protein binding / transcription factor/ transcription regulator | chr5:4763452-4764738 REVERSE	1.05408
27.3.26	RNA.regulation of transcription.MYB-related transcription factor family	AT1G75250	Symbols: ATRL6 | ATRL6 (ARABIDOPSIS RAD-LIKE 6); transcription factor | chr1:28245073-28245453 REVERSE	-1.71988
27.3.26	RNA.regulation of transcription.MYB-related transcription factor family	AT5G47390	myb family transcription factor | chr5:19226790-19228858 FORWARD	-0.751975
27.3.26	RNA.regulation of transcription.MYB-related transcription factor family	AT5G04760	myb family transcription factor | chr5:1373530-1374787 REVERSE	-1.12908
26.12	misc.peroxidases	AT1G49570	peroxidase, putative | chr1:18347036-18348951 FORWARD	1.14421
26.12	misc.peroxidases	AT2G38380	peroxidase 22 (PER22) (P22) (PRXEA) / basic peroxidase E | chr2:16076384-16078583 FORWARD	-0.938688
26.12	misc.peroxidases	AT4G33420	peroxidase, putative | chr4:16084828-16086296 FORWARD	0.559908
26.12	misc.peroxidases	AT3G21770	peroxidase 30 (PER30) (P30) (PRXR9) | chr3:7673276-7674839 FORWARD	-1.1379
26.12	misc.peroxidases	AT1G71695	peroxidase 12 (PER12) (P12) (PRXR6) | chr1:26964249-26966688 FORWARD	-1.18131
26.12	misc.peroxidases	AT2G22420	peroxidase 17 (PER17) (P17) | chr2:9513219-9514535 FORWARD	0.88525
26.12	misc.peroxidases	AT5G06720	peroxidase, putative | chr5:2077420-2079005 REVERSE	-1.13481
20.1.7	stress.biotic.PR-proteins	AT1G71400	Symbols: AtRLP12 | AtRLP12 (Receptor Like Protein 12); protein binding | chr1:26909835-26912597 FORWARD	1.20144
20.1.7	stress.biotic.PR-proteins	AT5G24090	acidic endochitinase (CHIB1) | chr5:8143699-8145252 REVERSE	1.02503
20.1.7	stress.biotic.PR-proteins	AT5G63020	disease resistance protein (CC-NBS-LRR class), putative | chr5:25283063-25286002 REVERSE	1.05655
20.1.7	stress.biotic.PR-proteins	AT2G34930	disease resistance family protein | chr2:14737066-14739904 REVERSE	-1.4614
20.1.7	stress.biotic.PR-proteins	AT4G27220	disease resistance protein (NBS-LRR class), putative | chr4:13633953-13636712 REVERSE	0.892966
20.1.7	stress.biotic.PR-proteins	AT1G55210	disease resistance response | chr1:20597869-20598708 REVERSE	1.15274
20.1.7	stress.biotic.PR-proteins	AT5G23400	disease resistance family protein / LRR family protein | chr5:7880335-7882634 FORWARD	-1.12719
20.1.7	stress.biotic.PR-proteins	AT4G13810	Symbols: AtRLP47 | AtRLP47 (Receptor Like Protein 47); protein binding | chr4:8005062-8007287 REVERSE	1.02755
20.1.7.6.1	stress.biotic.PR-proteins.proteinase inhibitors.trypsin inhibitor	AT1G17860	trypsin and protease inhibitor family protein / Kunitz family protein | chr1:6149301-6150038 FORWARD	1.32418
20.1.7.6.1	stress.biotic.PR-proteins.proteinase inhibitors.trypsin inhibitor	AT1G19110	inter-alpha-trypsin inhibitor heavy chain-related | chr1:6602126-6605908 FORWARD	0.521749
29.5	protein.degradation	AT1G02170	Symbols: LOL3, ATMCPB1, MCP1B, AMC1, ATMC1 | AMC1 (METACASPASE 1); cysteine-type endopeptidase | chr1:411779-413554 FORWARD	-1.48172
29.5	protein.degradation	AT5G22850	aspartyl protease family protein | chr5:7633437-7636567 REVERSE	-0.674579
29.5	protein.degradation	AT4G14570	acylaminoacyl-peptidase-related | chr4:8362184-8366653 FORWARD	0.616395
29.5	protein.degradation	AT1G23440	pyrrolidone-carboxylate peptidase family protein | chr1:8321680-8324240 FORWARD	0.354969
29.5	protein.degradation	AT3G57680	peptidase S41 family protein | chr3:21381054-21383629 FORWARD	0.928586
29.5	protein.degradation	AT5G64240	Symbols: AtMC3 | AtMC3 (metacaspase 3); cysteine-type endopeptidase | chr5:25695620-25697416 FORWARD	-1.63325
29.5	protein.degradation	AT1G63770	peptidase M1 family protein | chr1:23657506-23664243 REVERSE	0.564023
29.5	protein.degradation	AT5G22860	serine carboxypeptidase S28 family protein | chr5:7639318-7642984 REVERSE	0.567139
29.5	protein.degradation	AT2G24280	serine carboxypeptidase S28 family protein | chr2:10333284-10337128 FORWARD	1.01887
29.5	protein.degradation	AT1G67420	peptidase | chr1:25255411-25260429 FORWARD	0.424477
29.5.1	protein.degradation.subtilases	AT1G20160	Symbols: ATSBT5.2 | ATSBT5.2; identical protein binding / serine-type endopeptidase | chr1:6990794-6993891 REVERSE	0.775145
29.5.1	protein.degradation.subtilases	AT4G00230	Symbols: XSP1 | XSP1 (xylem serine peptidase 1); identical protein binding / serine-type endopeptidase | chr4:93923-97454 FORWARD	2.11828
29.5.1	protein.degradation.subtilases	AT2G04160	Symbols: AIR3 | AIR3; serine-type endopeptidase | chr2:1401268-1407745 REVERSE	-0.742467
29.5.3	protein.degradation.cysteine protease	AT3G57810	OTU-like cysteine protease family protein | chr3:21415784-21417948 FORWARD	-1.16832
29.5.3	protein.degradation.cysteine protease	AT1G09730	Ulp1 protease family protein | chr1:3147667-3154236 REVERSE	0.619731
29.5.3	protein.degradation.cysteine protease	AT4G35350	Symbols: XCP1 | XCP1 (XYLEM CYSTEINE PEPTIDASE 1); cysteine-type endopeptidase/ cysteine-type peptidase | chr4:16810482-16812009 FORWARD	-0.810456
29.5.3	protein.degradation.cysteine protease	AT3G62940	OTU-like cysteine protease family protein | chr3:23262950-23264709 REVERSE	-0.522501
29.5.4	protein.degradation.aspartate protease	AT1G11910	aspartyl protease family protein | chr1:4016784-4020983 REVERSE	0.576287
29.5.4	protein.degradation.aspartate protease	AT2G17760	aspartyl protease family protein | chr2:7713314-7716464 FORWARD	0.518946
29.5.4	protein.degradation.aspartate protease	AT4G16563	aspartyl protease family protein | chr4:9329657-9331523 REVERSE	-0.794987
29.5.4	protein.degradation.aspartate protease	AT3G20015	aspartic-type endopeptidase | chr3:6978477-6980368 REVERSE	-0.857948
29.5.4	protein.degradation.aspartate protease	AT2G39710	aspartyl protease family protein | chr2:16561788-16563380 REVERSE	-1.44691
29.5.5	protein.degradation.serine protease	AT4G20850	Symbols: TPP2 | TPP2 (TRIPEPTIDYL PEPTIDASE II); tripeptidyl-peptidase | chr4:11160721-11169889 REVERSE	0.567051
29.5.5	protein.degradation.serine protease	AT3G27925	Symbols: DEGP1, Deg1 | DEGP1 (DegP protease 1); serine-type endopeptidase/ serine-type peptidase | chr3:10366371-10368905 REVERSE	0.858546
29.5.5	protein.degradation.serine protease	AT1G11080	Symbols: scpl31 | scpl31 (serine carboxypeptidase-like 31); serine-type carboxypeptidase | chr1:3694707-3698013 REVERSE	0.596354
29.5.5	protein.degradation.serine protease	AT3G07990	Symbols: SCPL27 | SCPL27 (serine carboxypeptidase-like 27); serine-type carboxypeptidase | chr3:2552477-2554921 FORWARD	-0.645736
29.5.5	protein.degradation.serine protease	AT4G17040	ATP-dependent Clp protease proteolytic subunit, putative | chr4:9585705-9589362 REVERSE	0.896167
29.5.5	protein.degradation.serine protease	AT5G42240	Symbols: scpl42 | scpl42 (serine carboxypeptidase-like 42); serine-type carboxypeptidase | chr5:16888226-16891192 FORWARD	-0.772815
29.5.5	protein.degradation.serine protease	AT3G63470	Symbols: scpl40 | scpl40 (serine carboxypeptidase-like 40); serine-type carboxypeptidase | chr3:23438474-23441060 FORWARD	0.743857
29.5.7	protein.degradation.metalloprotease	AT5G42270	Symbols: VAR1, FTSH5 | VAR1 (VARIEGATED 1); ATP-dependent peptidase/ ATPase/ metallopeptidase | chr5:16902486-16905294 FORWARD	0.558569
29.5.7	protein.degradation.metalloprotease	AT1G24140	matrixin family protein | chr1:8536045-8537387 REVERSE	-0.650108
29.5.7	protein.degradation.metalloprotease	AT5G15250	Symbols: FTSH6, ATFTSH6 | FTSH6 (FTSH PROTEASE 6); ATP-dependent peptidase/ ATPase/ metallopeptidase/ peptidase/ zinc ion binding | chr5:4950411-4952777 REVERSE	1.2244
29.5.9	protein.degradation.AAA type	AT3G50930	Symbols: BCS1 | BCS1 (CYTOCHROME BC1 SYNTHESIS); ATP binding / ATPase/ nucleoside-triphosphatase/ nucleotide binding | chr3:18929526-18931839 FORWARD	0.557025
29.5.9	protein.degradation.AAA type	AT4G02480	AAA-type ATPase family protein | chr4:1081759-1088846 REVERSE	0.545737
29.5.9	protein.degradation.AAA type	AT2G18193	AAA-type ATPase family protein | chr2:7917505-7919277 REVERSE	-0.764762
29.5.11	protein.degradation.ubiquitin	AT2G47110	Symbols: UBQ6 | UBQ6; protein binding | chr2:19344668-19345345 FORWARD	-0.634125
29.5.11	protein.degradation.ubiquitin	AT5G02310	Symbols: PRT6 | PRT6 (PROTEOLYSIS 6); ubiquitin-protein ligase | chr5:474279-482783 FORWARD	0.696131
29.5.11.4.1	protein.degradation.ubiquitin.E3.HECT	AT4G12570	Symbols: UPL5 | UPL5 (UBIQUITIN PROTEIN LIGASE 5); acid-amino acid ligase/ binding / ubiquitin-protein ligase | chr4:7445362-7449086 FORWARD	1.41737
29.5.11.4.1	protein.degradation.ubiquitin.E3.HECT	AT4G38600	Symbols: KAK, UPL3 | KAK (KAKTUS); ubiquitin-protein ligase | chr4:18041031-18049292 REVERSE	0.509099
29.5.11.4.1	protein.degradation.ubiquitin.E3.HECT	AT5G02880	Symbols: UPL4 | UPL4; ubiquitin-protein ligase | chr5:662064-669107 FORWARD	0.691946
29.5.11.4.1	protein.degradation.ubiquitin.E3.HECT	AT1G70320	Symbols: UPL2 | UPL2 (UBIQUITIN-PROTEIN LIGASE 2); ubiquitin-protein ligase | chr1:26488522-26501281 REVERSE	0.789443
29.5.11.4.2	protein.degradation.ubiquitin.E3.RING	AT3G13430	zinc finger (C3HC4-type RING finger) family protein | chr3:4367281-4368820 FORWARD	-1.12694
29.5.11.4.2	protein.degradation.ubiquitin.E3.RING	AT4G19670	zinc finger (C3HC4-type RING finger) family protein | chr4:10699238-10701452 REVERSE	-0.985772
29.5.11.4.2	protein.degradation.ubiquitin.E3.RING	AT5G23110	zinc finger (C3HC4-type RING finger) family protein | chr5:7758307-7775671 FORWARD	0.585774
29.5.11.4.2	protein.degradation.ubiquitin.E3.RING	AT3G47160	protein binding / zinc ion binding | chr3:17359988-17362118 REVERSE	0.932065
29.5.11.4.2	protein.degradation.ubiquitin.E3.RING	AT4G37880	protein binding / zinc ion binding | chr4:17809681-17811590 FORWARD	-0.759515
29.5.11.4.2	protein.degradation.ubiquitin.E3.RING	AT3G58720	zinc finger (C3HC4-type RING finger) family protein | chr3:21716920-21717892 REVERSE	-1.31981
29.5.11.4.2	protein.degradation.ubiquitin.E3.RING	AT5G42940	zinc finger (C3HC4-type RING finger) family protein | chr5:17216330-17220490 REVERSE	1.07361
29.5.11.4.2	protein.degradation.ubiquitin.E3.RING	AT3G29270	ubiquitin-protein ligase | chr3:11234242-11236458 FORWARD	1.07305
29.5.11.4.2	protein.degradation.ubiquitin.E3.RING	AT2G30580	Symbols: DRIP2 | DRIP2 (DREB2A-INTERACTING PROTEIN 2); protein binding / ubiquitin-protein ligase/ zinc ion binding | chr2:13026000-13030661 FORWARD	1.46874
29.5.11.4.2	protein.degradation.ubiquitin.E3.RING	AT5G40140	armadillo/beta-catenin repeat family protein / U-box domain-containing protein | chr5:16057347-16058999 FORWARD	-1.24502
29.5.11.4.2	protein.degradation.ubiquitin.E3.RING	AT3G05200	Symbols: ATL6 | ATL6; protein binding / zinc ion binding | chr3:1476982-1478730 FORWARD	-0.635254
29.5.11.4.2	protein.degradation.ubiquitin.E3.RING	AT3G16720	Symbols: ATL2 | ATL2; protein binding / zinc ion binding | chr3:5692738-5694127 FORWARD	-0.630537
29.5.11.4.2	protein.degradation.ubiquitin.E3.RING	AT5G14420	Symbols: RGLG2 | RGLG2 (RING domain Ligase2); ubiquitin-protein ligase | chr5:4648111-4650698 REVERSE	0.523588
29.5.11.4.2	protein.degradation.ubiquitin.E3.RING	AT5G01830	armadillo/beta-catenin repeat family protein / U-box domain-containing protein | chr5:320695-323169 FORWARD	-0.728846
29.5.11.4.2	protein.degradation.ubiquitin.E3.RING	AT5G25560	zinc finger (C3HC4-type RING finger) family protein | chr5:8897901-8901704 FORWARD	0.838732
29.5.11.4.2	protein.degradation.ubiquitin.E3.RING	AT1G15100	Symbols: RHA2A | RHA2A; protein binding / ubiquitin-protein ligase/ zinc ion binding | chr1:5193426-5194203 REVERSE	-0.568285
29.5.11.4.3.1	protein.degradation.ubiquitin.E3.SCF.SKP	AT3G61415	Symbols: ASK21 | ASK21 (ARABIDOPSIS SKP1-LIKE 21); protein binding / ubiquitin-protein ligase | chr3:22722710-22726424 REVERSE	0.718023
29.5.11.4.3.2	protein.degradation.ubiquitin.E3.SCF.FBOX	AT3G06240	F-box family protein | chr3:1887043-1888750 FORWARD	-1.11836
29.5.11.4.3.2	protein.degradation.ubiquitin.E3.SCF.FBOX	AT5G57360	Symbols: ZTL, LKP1, ADO1, FKL2 | ZTL (ZEITLUPE); protein binding / ubiquitin-protein ligase | chr5:23241427-23244590 FORWARD	0.989707
29.5.11.4.3.2	protein.degradation.ubiquitin.E3.SCF.FBOX	AT2G47900	Symbols: AtTLP3 | AtTLP3 (TUBBY LIKE PROTEIN 3); phosphoric diester hydrolase/ transcription factor | chr2:19610943-19613220 REVERSE	0.564532
29.5.11.4.3.2	protein.degradation.ubiquitin.E3.SCF.FBOX	AT2G36090	F-box family protein | chr2:15158561-15159639 FORWARD	0.719281
29.5.11.4.3.2	protein.degradation.ubiquitin.E3.SCF.FBOX	AT1G21410	Symbols: SKP2A | SKP2A | chr1:7497141-7499579 FORWARD	0.54132
29.5.11.4.3.2	protein.degradation.ubiquitin.E3.SCF.FBOX	AT2G17030	F-box family protein | chr2:7399103-7400932 FORWARD	0.685878
29.5.11.4.3.2	protein.degradation.ubiquitin.E3.SCF.FBOX	AT2G25490	Symbols: EBF1, FBL6 | EBF1 (EIN3-BINDING F BOX PROTEIN 1); protein binding / ubiquitin-protein ligase | chr2:10847375-10850532 REVERSE	0.727841
29.5.11.4.5.2	protein.degradation.ubiquitin.E3.BTB/POZ Cullin3.BTB/POZ	AT5G63160	Symbols: BT1 | BT1 (BTB AND TAZ DOMAIN PROTEIN 1); protein binding / transcription regulator | chr5:25333263-25335485 REVERSE	0.565499
29.5.11.5	protein.degradation.ubiquitin.ubiquitin protease	AT5G06600	Symbols: UBP12 | UBP12 (UBIQUITIN-SPECIFIC PROTEASE 12); ubiquitin thiolesterase/ ubiquitin-specific protease | chr5:2019107-2027943 REVERSE	0.623173
29.5.11.5	protein.degradation.ubiquitin.ubiquitin protease	AT4G17890	Symbols: AGD8 | AGD8 (ARF-GAP DOMAIN 8); ARF GTPase activator/ DNA binding / zinc ion binding | chr4:9937022-9939493 FORWARD	0.873347
29.5.11.20	protein.degradation.ubiquitin.proteasom	AT2G20580	Symbols: RPN1A, ATRPN1A | RPN1A (26S PROTEASOME REGULATORY SUBUNIT S2 1A); binding / enzyme regulator | chr2:8858988-8864865 FORWARD	0.514725
29.5.11.20	protein.degradation.ubiquitin.proteasom	AT5G19990	Symbols: RPT6A, ATSUG1 | RPT6A (REGULATORY PARTICLE TRIPLE-A ATPASE 6A); ATPase | chr5:6752006-6755080 FORWARD	0.597465
29.5.11.20	protein.degradation.ubiquitin.proteasom	AT3G53970	proteasome inhibitor-related | chr3:19985139-19987339 FORWARD	-1.07856
21.1	redox.thioredoxin	AT5G39950	Symbols: ATTRX2, ATH2, ATTRXH2, TRXH2 | ATTRX2 (THIOREDOXIN 2); oxidoreductase, acting on sulfur group of donors, disulfide as acceptor | chr5:15990687-15991931 REVERSE	-1.23802
21.1	redox.thioredoxin	AT2G17420	Symbols: NTRA, ATNTRA, NTR2 | NTRA (NADPH-DEPENDENT THIOREDOXIN REDUCTASE A); thioredoxin-disulfide reductase | chr2:7564345-7566539 FORWARD	-0.761192
21.2	redox.ascorbate and glutathione	AT1G14730	LOCATED IN: endomembrane system, integral to membrane; EXPRESSED IN: 16 plant structures; EXPRESSED DURING: 7 growth stages; CONTAINS InterPro DOMAIN/s: Cytochrome b561, eukaryote (InterPro:IPR004877), Cytochrome b561/ferric reductase transmembrane (InterPro:IPR006593); BEST Arabidopsis thaliana protein match is: ACYB-1; carbon-monoxide oxygenase (TAIR:AT5G38630.1); Has 447 Blast hits to 446 prot…	-0.925252
21.2.1	redox.ascorbate and glutathione.ascorbate	AT3G09640	Symbols: APX2, APX1B | APX2 (ASCORBATE PEROXIDASE 2); L-ascorbate peroxidase | chr3:2956156-2958327 FORWARD	0.743486
21.2.1.2	redox.ascorbate and glutathione.ascorbate.GDP-L-galactose-hexose-1-phosphate guanyltransferase	AT4G26850	Symbols: VTC2 | VTC2 (vitamin c defective 2); GDP-D-glucose phosphorylase/ GDP-galactose:glucose-1-phosphate guanyltransferase/ GDP-galactose:mannose-1-phosphate guanyltransferase/ GDP-galactose:myoinositol-1-phosphate guanyltransferase/ galactose-1-phosphate guanylyltra | chr4:13499010-13501648 REVERSE	-0.709953
21.4	redox.glutaredoxins	AT1G03020	glutaredoxin family protein | chr1:698207-698515 REVERSE	-1.05235
21.4	redox.glutaredoxins	AT2G30540	glutaredoxin family protein | chr2:13011105-13011784 REVERSE	-1.52559
20.1.1	stress.biotic.respiratory burst	AT1G64060	Symbols: ATRBOH F, ATRBOHF, RBOHAP108, RBOHF | ATRBOH F (ARABIDOPSIS THALIANA RESPIRATORY BURST OXIDASE PROTEIN F); NAD(P)H oxidase | chr1:23769774-23776931 FORWARD	0.57529
16.1	secondary metabolism.isoprenoids	AT1G78955	Symbols: CAMS1 | CAMS1 (Camelliol C synthase 1); beta-amyrin synthase | chr1:29689153-29694255 REVERSE	0.377788
16.1	secondary metabolism.isoprenoids	AT1G60600	Symbols: ABC4 | ABC4 (ABERRANT CHLOROPLAST DEVELOPMENT 4); 1,4-dihydroxy-2-naphthoate octaprenyltransferase/ prenyltransferase | chr1:22324645-22327359 REVERSE	0.525712
16.1.1.1	secondary metabolism.isoprenoids.non-mevalonate pathway.DXS	AT4G15560	Symbols: CLA1, DEF, CLA, DXS, DXPS2 | CLA1 (CLOROPLASTOS ALTERADOS 1); 1-deoxy-D-xylulose-5-phosphate synthase | chr4:8883907-8887565 FORWARD	0.531017
16.1.1.2	secondary metabolism.isoprenoids.non-mevalonate pathway.DXR	AT5G62790	Symbols: DXR, PDE129 | DXR (1-DEOXY-D-XYLULOSE 5-PHOSPHATE REDUCTOISOMERASE); 1-deoxy-D-xylulose-5-phosphate reductoisomerase | chr5:25214125-25217439 REVERSE	0.60563
16.1.2.3	secondary metabolism.isoprenoids.mevalonate pathway.HMG-CoA reductase	AT1G76490	Symbols: HMG1, HMGR1 | HMG1 (HYDROXY METHYLGLUTARYL COA REDUCTASE 1); hydroxymethylglutaryl-CoA reductase | chr1:28695760-28698793 FORWARD	-0.687442
16.1.3.2	secondary metabolism.isoprenoids.tocopherol biosynthesis.homogentisate phytyltransferase	AT2G18950	Symbols: HPT1, TPT1, ATHPT, VTE2 | HPT1 (HOMOGENTISATE PHYTYLTRANSFERASE 1); homogentisate phytyltransferase/ prenyltransferase | chr2:8207342-8210463 FORWARD	1.45291
16.1.4	secondary metabolism.isoprenoids.carotenoids	AT1G06820	Symbols: CRTISO, CCR2 | CRTISO (CAROTENOID ISOMERASE); carotenoid isomerase | chr1:2092946-2096232 REVERSE	0.677862
16.1.5	secondary metabolism.isoprenoids.terpenoids	AT1G78950	beta-amyrin synthase, putative | chr1:29684432-29688673 REVERSE	0.952676
16.2	secondary metabolism.phenylpropanoids	AT2G02400	cinnamoyl-CoA reductase family | chr2:631236-632575 REVERSE	-0.807627
16.2	secondary metabolism.phenylpropanoids	AT4G05160	4-coumarate--CoA ligase, putative / 4-coumaroyl-CoA synthase, putative | chr4:2664385-2666707 FORWARD	1.05988
16.2	secondary metabolism.phenylpropanoids	AT4G35160	O-methyltransferase family 2 protein | chr4:16730760-16732811 REVERSE	0.744509
16.2.1	secondary metabolism.phenylpropanoids.lignin biosynthesis	AT3G50740	Symbols: UGT72E1 | UGT72E1 (UDP-glucosyl transferase 72E1); UDP-glycosyltransferase/ coniferyl-alcohol glucosyltransferase/ transferase, transferring glycosyl groups | chr3:18855161-18856884 REVERSE	1.139
16.2.1.1	secondary metabolism.phenylpropanoids.lignin biosynthesis.PAL	AT2G37040	Symbols: pal1, ATPAL1 | pal1 (Phe ammonia lyase 1); phenylalanine ammonia-lyase | chr2:15557376-15560363 REVERSE	0.915826
16.2.1.3	secondary metabolism.phenylpropanoids.lignin biosynthesis.4CL	AT3G21240	Symbols: 4CL2, AT4CL2 | 4CL2 (4-COUMARATE:COA LIGASE 2); 4-coumarate-CoA ligase | chr3:7454269-7457379 REVERSE	0.760409
16.2.1.6	secondary metabolism.phenylpropanoids.lignin biosynthesis.CCoAOMT	AT4G34050	caffeoyl-CoA 3-O-methyltransferase, putative | chr4:16310775-16312216 FORWARD	0.507943
16.2.1.6	secondary metabolism.phenylpropanoids.lignin biosynthesis.CCoAOMT	AT4G26220	caffeoyl-CoA 3-O-methyltransferase, putative | chr4:13283576-13285323 FORWARD	-1.93452
16.2.1.7	secondary metabolism.phenylpropanoids.lignin biosynthesis.CCR1	AT5G14700	cinnamoyl-CoA reductase-related | chr5:4740252-4743446 REVERSE	0.854027
16.2.1.7	secondary metabolism.phenylpropanoids.lignin biosynthesis.CCR1	AT1G15950	Symbols: CCR1, IRX4, ATCCR1 | CCR1 (CINNAMOYL COA REDUCTASE 1); cinnamoyl-CoA reductase | chr1:5478754-5482180 FORWARD	0.551789
16.2.1.8	secondary metabolism.phenylpropanoids.lignin biosynthesis.F5H	AT4G36220	Symbols: FAH1, CYP84A1 | FAH1 (FERULIC ACID 5-HYDROXYLASE 1); ferulate 5-hydroxylase/ monooxygenase | chr4:17137344-17139635 REVERSE	0.576002
16.4.1	secondary metabolism.N misc.alkaloid-like	AT3G51420	Symbols: SSL4, ATSSL4 | SSL4 (STRICTOSIDINE SYNTHASE-LIKE 4); strictosidine synthase | chr3:19084035-19085858 FORWARD	0.641728
16.8.2	secondary metabolism.flavonoids.chalcones	AT1G59950	aldo/keto reductase, putative | chr1:22068033-22070588 REVERSE	-0.606375
16.8.3	secondary metabolism.flavonoids.dihydroflavonols	AT2G18570	UDP-glucoronosyl/UDP-glucosyl transferase family protein | chr2:8063320-8065008 FORWARD	0.778358
16.8.3	secondary metabolism.flavonoids.dihydroflavonols	AT4G10490	oxidoreductase, 2OG-Fe(II) oxygenase family protein | chr4:6483867-6485360 FORWARD	-3.35441
16.8.3	secondary metabolism.flavonoids.dihydroflavonols	AT5G24530	Symbols: DMR6 | DMR6 (DOWNY MILDEW RESISTANT 6); oxidoreductase/ oxidoreductase, acting on paired donors, with incorporation or reduction of molecular oxygen, 2-oxoglutarate as one donor, and incorporation of one atom each of oxygen into both donors | chr5:8378833-8383401 FORWARD	-0.94282
16.8.3	secondary metabolism.flavonoids.dihydroflavonols	AT4G01070	Symbols: GT72B1, UGT72B1 | GT72B1; UDP-glucosyltransferase/ UDP-glycosyltransferase/ transferase, transferring glycosyl groups | chr4:461592-463449 REVERSE	0.524614
16.8.3	secondary metabolism.flavonoids.dihydroflavonols	AT4G12300	Symbols: CYP706A4 | CYP706A4; electron carrier/ heme binding / iron ion binding / monooxygenase/ oxygen binding | chr4:7307737-7309755 REVERSE	0.819461
16.8.3.3	secondary metabolism.flavonoids.dihydroflavonols.flavonoid 3''-monooxygenase	AT5G07990	Symbols: TT7, CYP75B1, D501 | TT7 (TRANSPARENT TESTA 7); flavonoid 3'-monooxygenase/ oxygen binding | chr5:2560394-2563109 FORWARD	-0.963993
16.8.4	secondary metabolism.flavonoids.flavonols	AT1G17020	Symbols: SRG1, ATSRG1 | SRG1 (SENESCENCE-RELATED GENE 1); oxidoreductase, acting on diphenols and related substances as donors, oxygen as acceptor / oxidoreductase, acting on paired donors, with incorporation or reduction of molecular oxygen, 2-oxoglutarate as one donor, and inc | chr1:5820206-5822013 FORWARD	1.22183
16.8.4	secondary metabolism.flavonoids.flavonols	AT3G21420	oxidoreductase, 2OG-Fe(II) oxygenase family protein | chr3:7541477-7543518 FORWARD	0.9801
16.8.5	secondary metabolism.flavonoids.isoflavonols	AT4G39230	isoflavone reductase, putative | chr4:18265885-18267829 REVERSE	0.401316
16.8.5	secondary metabolism.flavonoids.isoflavonols	AT1G75280	isoflavone reductase, putative | chr1:28251960-28253619 FORWARD	0.893877
16.10	secondary metabolism.simple phenols	AT5G60020	Symbols: LAC17, ATLAC17 | LAC17 (laccase 17); laccase | chr5:24167996-24170462 FORWARD	0.512235
16.10	secondary metabolism.simple phenols	AT2G38080	Symbols: IRX12, LAC4 | IRX12 (IRREGULAR XYLEM 12); laccase | chr2:15934460-15937616 FORWARD	0.62998
16.99	secondary metabolism.unspecified	AT2G38040	Symbols: CAC3 | CAC3; acetyl-CoA carboxylase | chr2:15917093-15921170 FORWARD	0.842244
30.1.1	signalling.in sugar and nutrient physiology	AT3G12890	Symbols: ASML2 | ASML2 (ACTIVATOR OF SPOMIN::LUC2); transcription activator | chr3:4099199-4100473 FORWARD	1.08887
30.1.1	signalling.in sugar and nutrient physiology	AT1G05200	Symbols: ATGLR3.4, GLR3.4, GLUR3 | ATGLR3.4; intracellular ligand-gated ion channel | chr1:1505317-1509152 FORWARD	-0.520999
30.1.1	signalling.in sugar and nutrient physiology	AT2G32400	Symbols: GLR5, GLR3.7, ATGLR3.7 | GLR5 (GLUTAMATE RECEPTOR 5); intracellular ligand-gated ion channel | chr2:13752584-13756853 REVERSE	-0.521509
30.1.1	signalling.in sugar and nutrient physiology	AT1G42540	Symbols: ATGLR3.3, GLR3.3 | ATGLR3.3; intracellular ligand-gated ion channel | chr1:15973489-15976703 FORWARD	-1.08227
30.1.1	signalling.in sugar and nutrient physiology	AT4G08950	Symbols: EXO | EXO (EXORDIUM) | chr4:5740297-5741524 FORWARD	-1.30947
30.1.1	signalling.in sugar and nutrient physiology	AT5G64260	Symbols: EXL2 | EXL2 (EXORDIUM LIKE 2) | chr5:25703929-25705316 FORWARD	-1.46638
30.2.2	signalling.receptor kinases.leucine rich repeat II	AT2G23950	leucine-rich repeat family protein / protein kinase family protein | chr2:10187043-10190412 REVERSE	-1.17716
30.2.2	signalling.receptor kinases.leucine rich repeat II	AT3G25560	Symbols: NIK2 | NIK2 (NSP-INTERACTING KINASE 2); ATP binding / protein binding / protein kinase/ protein serine/threonine kinase | chr3:9279513-9282688 REVERSE	-0.678959
30.2.3	signalling.receptor kinases.leucine rich repeat III	AT2G36570	leucine-rich repeat transmembrane protein kinase, putative | chr2:15335496-15337927 FORWARD	-0.603761
30.2.3	signalling.receptor kinases.leucine rich repeat III	AT1G68400	leucine-rich repeat transmembrane protein kinase, putative | chr1:25646039-25648946 REVERSE	-1.08654
30.2.3	signalling.receptor kinases.leucine rich repeat III	AT1G48480	Symbols: RKL1 | RKL1; ATP binding / kinase/ protein serine/threonine kinase | chr1:17918391-17920985 FORWARD	-1.19086
30.2.4	signalling.receptor kinases.leucine rich repeat IV	AT4G22730	leucine-rich repeat transmembrane protein kinase, putative | chr4:11941131-11943885 FORWARD	0.580424
30.2.4	signalling.receptor kinases.leucine rich repeat IV	AT2G25790	leucine-rich repeat transmembrane protein kinase, putative | chr2:11000599-11004235 FORWARD	-0.844948
30.2.8.1	signalling.receptor kinases.leucine rich repeat VIII-1	AT1G06840	leucine-rich repeat transmembrane protein kinase, putative | chr1:2097747-2103479 REVERSE	0.791427
30.2.8.2	signalling.receptor kinases.leucine rich repeat VIII-2	AT1G29750	Symbols: RKF1 | RKF1 (RECEPTOR-LIKE KINASE IN FLOWERS 1); ATP binding / kinase/ protein serine/threonine kinase/ receptor signaling protein serine/threonine kinase | chr1:10413881-10420524 REVERSE	-0.550658
30.2.8.2	signalling.receptor kinases.leucine rich repeat VIII-2	AT1G56140	leucine-rich repeat family protein / protein kinase family protein | chr1:21001574-21007809 REVERSE	1.362
30.2.8.2	signalling.receptor kinases.leucine rich repeat VIII-2	AT3G14840	leucine-rich repeat family protein / protein kinase family protein | chr3:4988107-4994058 FORWARD	-0.422461
30.2.10	signalling.receptor kinases.leucine rich repeat X	AT1G72300	leucine-rich repeat transmembrane protein kinase, putative | chr1:27217477-27221123 REVERSE	0.55475
30.2.11	signalling.receptor kinases.leucine rich repeat XI	AT2G31880	leucine-rich repeat transmembrane protein kinase, putative | chr2:13554894-13556977 FORWARD	-0.828941
30.2.11	signalling.receptor kinases.leucine rich repeat XI	AT1G09970	Symbols: LRR XI-23 | LRR XI-23; ATP binding / kinase/ protein kinase/ protein serine/threonine kinase | chr1:3252317-3255654 FORWARD	0.811441
30.2.11	signalling.receptor kinases.leucine rich repeat XI	AT1G72180	leucine-rich repeat transmembrane protein kinase, putative | chr1:27162820-27167430 FORWARD	0.430134
30.2.11	signalling.receptor kinases.leucine rich repeat XI	AT5G65700	Symbols: BAM1 | BAM1 (BARELY ANY MERISTEM 1); ATP binding / kinase/ protein serine/threonine kinase | chr5:26281757-26285247 FORWARD	-0.958711
30.2.11	signalling.receptor kinases.leucine rich repeat XI	AT1G17230	ATP binding / protein binding / protein kinase/ protein serine/threonine kinase/ protein tyrosine kinase | chr1:5891324-5895075 FORWARD	0.59685
30.2.11	signalling.receptor kinases.leucine rich repeat XI	AT1G75820	Symbols: CLV1, FAS3, FLO5 | CLV1 (CLAVATA 1); ATP binding / kinase/ protein serine/threonine kinase/ receptor signaling protein serine/threonine kinase | chr1:28463462-28466971 REVERSE	-1.56168
30.2.12	signalling.receptor kinases.leucine rich repeat XII	AT3G47110	leucine-rich repeat transmembrane protein kinase, putative | chr3:17347103-17350296 REVERSE	-1.17657
30.2.12	signalling.receptor kinases.leucine rich repeat XII	AT2G24130	leucine-rich repeat transmembrane protein kinase, putative | chr2:10258148-10261220 FORWARD	0.540541
30.2.12	signalling.receptor kinases.leucine rich repeat XII	AT4G08850	kinase | chr4:5636489-5640636 REVERSE	-1.90754
30.2.12	signalling.receptor kinases.leucine rich repeat XII	AT3G47570	leucine-rich repeat transmembrane protein kinase, putative | chr3:17527507-17530929 FORWARD	-1.51421
30.2.16	signalling.receptor kinases.Catharanthus roseus-like RLK1	AT3G46290	protein kinase, putative | chr3:17013009-17015787 FORWARD	-0.84058
30.2.17	signalling.receptor kinases.DUF 26	AT4G23220	kinase | chr4:12153956-12157091 REVERSE	0.577612
30.2.17	signalling.receptor kinases.DUF 26	AT4G11530	kinase | chr4:6987093-6989599 FORWARD	0.838001
30.2.18	signalling.receptor kinases.extensin	AT5G56890	protein kinase family protein | chr5:23010523-23015671 REVERSE	-0.965176
30.2.19	signalling.receptor kinases.legume-lectin	AT5G06740	lectin protein kinase family protein | chr5:2084094-2086052 FORWARD	-1.18341
30.2.20	signalling.receptor kinases.wheat LRK10 like	AT5G38240	serine/threonine protein kinase, putative | chr5:15277239-15279317 REVERSE	-1.28801
30.2.22	signalling.receptor kinases.proline extensin like	AT3G13690	protein kinase family protein | chr3:4485735-4490231 FORWARD	1.28488
30.2.23	signalling.receptor kinases.RKF3 like	AT1G11050	protein kinase family protein | chr1:3681888-3684169 FORWARD	-0.673777
30.2.24	signalling.receptor kinases.S-locus glycoprotein like	AT4G21380	Symbols: ARK3 | ARK3 (A. THALIANA RECEPTOR KINASE 3); kinase/ transmembrane receptor protein serine/threonine kinase | chr4:11388925-11393226 REVERSE	0.716928
30.2.24	signalling.receptor kinases.S-locus glycoprotein like	AT4G27290	ATP binding / protein kinase/ protein serine/threonine kinase/ protein tyrosine kinase/ sugar binding | chr4:13666281-13669202 FORWARD	1.03027
30.2.26	signalling.receptor kinases.crinkly like	AT1G28390	protein kinase family protein | chr1:9966628-9968286 REVERSE	-0.671897
30.2.99	signalling.receptor kinases.misc	AT2G46850	ATP binding / protein kinase/ protein tyrosine kinase | chr2:19251066-19253368 FORWARD	0.857423
30.2.99	signalling.receptor kinases.misc	AT5G43980	Symbols: PDLP1, PDLP1A | PDLP1 (PLASMODESMATA-LOCATED PROTEIN 1) | chr5:17694680-17696622 REVERSE	-0.90005
30.2.99	signalling.receptor kinases.misc	AT5G01740	FUNCTIONS IN: molecular_function unknown; INVOLVED IN: biological_process unknown; LOCATED IN: cellular_component unknown; EXPRESSED IN: 18 plant structures; EXPRESSED DURING: 9 growth stages; CONTAINS InterPro DOMAIN/s: Wound-induced protein, Wun1 (InterPro:IPR009798); BEST Arabidopsis thaliana protein match is: SAG20 (SENESCENCE ASSOCIATED GENE 20) (TAIR:AT3G10985.1); Has 49 Blast hits to 49 pr…	-2.02386
30.2.99	signalling.receptor kinases.misc	AT1G67720	leucine-rich repeat family protein / protein kinase family protein | chr1:25386341-25391073 FORWARD	-0.558329
30.2.99	signalling.receptor kinases.misc	AT5G37660	Symbols: PDLP7 | PDLP7 (PLASMODESMATA-LOCATED PROTEIN 7) | chr5:14959797-14961585 FORWARD	-0.756614
30.2.99	signalling.receptor kinases.misc	AT3G01840	protein kinase family protein | chr3:296582-298648 REVERSE	0.632797
30.2.99	signalling.receptor kinases.misc	AT3G22060	receptor protein kinase-related | chr3:7771016-7772340 FORWARD	0.54862
30.3	signalling.calcium	AT3G10300	calcium-binding EF hand family protein | chr3:3186321-3188301 FORWARD	-0.50677
30.3	signalling.calcium	AT5G42380	Symbols: CML39, CML37 | CML37 (CALMODULIN LIKE 37); calcium ion binding | chr5:16942576-16943366 REVERSE	-0.714037
30.3	signalling.calcium	AT3G57530	Symbols: CPK32, ATCPK32, CDPK32 | CPK32 (CALCIUM-DEPENDENT PROTEIN KINASE 32); calcium-dependent protein kinase C/ calmodulin-dependent protein kinase/ kinase/ protein binding | chr3:21296554-21299591 REVERSE	-1.28942
30.3	signalling.calcium	AT3G50770	calmodulin-related protein, putative | chr3:18873958-18874780 FORWARD	-1.18452
30.3	signalling.calcium	AT1G24620	polcalcin, putative / calcium-binding pollen allergen, putative | chr1:8723712-8724459 REVERSE	-0.85756
30.3	signalling.calcium	AT2G15680	calmodulin-related protein, putative | chr2:6830995-6831641 FORWARD	-1.98464
30.3	signalling.calcium	AT3G51850	Symbols: CPK13 | CPK13; ATP binding / calcium ion binding / calmodulin-dependent protein kinase/ kinase/ protein kinase/ protein serine/threonine kinase/ protein tyrosine kinase | chr3:19232467-19235889 FORWARD	-0.825569
30.3	signalling.calcium	AT2G24300	calmodulin-binding protein | chr2:10340908-10343736 FORWARD	-1.01281
30.3	signalling.calcium	AT4G20780	calcium-binding protein, putative | chr4:11133186-11133970 REVERSE	-0.81796
30.3	signalling.calcium	AT2G26180	Symbols: IQD6 | IQD6 (IQ-domain 6); calmodulin binding | chr2:11143290-11145103 REVERSE	-0.916337
30.3	signalling.calcium	AT4G33050	Symbols: EDA39 | EDA39 (embryo sac development arrest 39); calmodulin binding | chr4:15944453-15947026 REVERSE	-0.757375
30.3	signalling.calcium	AT4G23060	Symbols: IQD22 | IQD22 (IQ-domain 22); calmodulin binding | chr4:12087203-12090575 FORWARD	-0.858196
30.3	signalling.calcium	AT3G63380	calcium-transporting ATPase, plasma membrane-type, putative / Ca(2+)-ATPase, putative (ACA12) | chr3:23406611-23410360 REVERSE	-0.981073
30.3	signalling.calcium	AT1G64850	calcium-binding EF hand family protein | chr1:24096435-24097650 REVERSE	0.600133
30.3	signalling.calcium	AT4G04720	Symbols: CPK21 | CPK21; ATP binding / calcium ion binding / calmodulin-dependent protein kinase/ kinase/ protein kinase/ protein serine/threonine kinase | chr4:2394458-2397759 REVERSE	0.731932
30.3	signalling.calcium	AT1G20760	calcium-binding EF hand family protein | chr1:7209369-7214993 FORWARD	0.872938
30.4	signalling.phosphinositides	AT2G03890	phosphatidylinositol 3- and 4-kinase family protein | chr2:1185522-1188545 FORWARD	0.473108
30.4	signalling.phosphinositides	AT2G17930	binding / inositol or phosphatidylinositol kinase/ phosphotransferase, alcohol group as acceptor | chr2:7784288-7802230 REVERSE	0.693732
30.4.1	signalling.phosphinositides.phosphatidylinositol-4-phosphate 5-kinase	AT1G34260	phosphatidylinositol-4-phosphate 5-kinase family protein | chr1:12485967-12492169 FORWARD	0.756073
30.4.4	signalling.phosphinositides.phosphoinositide phospholipase C	AT5G58700	Symbols: ATPLC4, PLC4 | phosphoinositide-specific phospholipase C family protein | chr5:23713000-23716098 REVERSE	-0.955467
30.4.4	signalling.phosphinositides.phosphoinositide phospholipase C	AT3G08510	Symbols: ATPLC2 | ATPLC2 (PHOSPHOLIPASE C 2); phospholipase C | chr3:2582362-2585851 REVERSE	-1.51073
30.5	signalling.G-proteins	AT2G03150	Symbols: emb1579 | emb1579 (embryo defective 1579); binding / calcium ion binding | chr2:951933-959188 FORWARD	-0.967558
30.5	signalling.G-proteins	AT3G07880	Rho GDP-dissociation inhibitor family protein | chr3:2513971-2515823 FORWARD	-0.657766
30.5	signalling.G-proteins	AT3G15680	zinc finger (Ran-binding) family protein | chr3:5315001-5316466 FORWARD	-0.938791
30.5	signalling.G-proteins	AT5G50120	transducin family protein / WD-40 repeat family protein | chr5:20382615-20383874 REVERSE	0.617877
30.5	signalling.G-proteins	AT3G60860	guanine nucleotide exchange family protein | chr3:22484804-22491722 FORWARD	-1.35345
30.5	signalling.G-proteins	AT3G43300	Symbols: ATMIN7 | ATMIN7 (ARABIDOPSIS THALIANA HOPM INTERACTOR 7); guanyl-nucleotide exchange factor/ protein binding | chr3:15233896-15245034 REVERSE	0.625071
30.5	signalling.G-proteins	AT5G46070	GTP binding / GTPase | chr5:18683364-18688707 FORWARD	0.882012
30.6	signalling.MAP kinases	AT3G45640	Symbols: ATMPK3, MPK3 | ATMPK3 (ARABIDOPSIS THALIANA MITOGEN-ACTIVATED PROTEIN KINASE 3); MAP kinase/ kinase/ protein binding / protein kinase | chr3:16756770-16758698 FORWARD	-0.871552
30.6	signalling.MAP kinases	AT1G73500	Symbols: ATMKK9, MKK9 | MKK9 (MAP KINASE KINASE 9); MAP kinase kinase/ kinase/ protein kinase activator | chr1:27639091-27640529 REVERSE	0.567652
30.8	signalling.misc	AT5G67070	Symbols: RALFL34 | RALFL34 (ralf-like 34); signal transducer | chr5:26768020-26768846 FORWARD	-0.973943
30.8	signalling.misc	AT4G15800	Symbols: RALFL33 | RALFL33 (ralf-like 33); signal transducer | chr4:8984858-8985405 FORWARD	0.901227
30.8	signalling.misc	AT4G14010	Symbols: RALFL32 | RALFL32 (ralf-like 32); signal transducer | chr4:8092833-8093382 REVERSE	-0.769656
30.11	signalling.light	AT5G47800	phototropic-responsive NPH3 family protein | chr5:19353676-19356300 FORWARD	0.61904
30.11	signalling.light	AT4G38180	Symbols: FRS5 | FRS5 (FAR1-related sequence 5); zinc ion binding | chr4:17906514-17909677 REVERSE	-0.589475
30.11	signalling.light	AT3G45780	Symbols: PHOT1, NPH1, JK224, RPT1 | PHOT1 (PHOTOTROPIN 1); FMN binding / blue light photoreceptor/ kinase/ protein binding / protein serine/threonine kinase | chr3:16816866-16824210 FORWARD	0.927006
30.11	signalling.light	AT5G17580	phototropic-responsive NPH3 family protein | chr5:5795302-5797178 FORWARD	0.674061
30.11	signalling.light	AT5G48150	Symbols: PAT1 | PAT1 (phytochrome a signal transduction 1); signal transducer/ transcription factor | chr5:19522255-19524653 REVERSE	-0.543537
30.11	signalling.light	AT4G18810	binding / catalytic/ transcription repressor | chr4:10322438-10325770 REVERSE	0.706314
30.11	signalling.light	AT4G18130	Symbols: PHYE | PHYE (PHYTOCHROME DEFECTIVE E); G-protein coupled photoreceptor/ protein histidine kinase/ signal transducer | chr4:10042137-10046082 REVERSE	0.838476
30.99	signalling.unspecified	AT5G12080	Symbols: MSL10 | MSL10 (MECHANOSENSITIVE CHANNEL OF SMALL CONDUCTANCE-LIKE 10); mechanically-gated ion channel | chr5:3898047-3901629 REVERSE	-0.95707
20.1.3	stress.biotic.signalling	AT3G48090	Symbols: EDS1 | EDS1 (enhanced disease susceptibility 1); lipase/ signal transducer/ triacylglycerol lipase | chr3:17755374-17757780 REVERSE	-1.08238
20.1.5	stress.biotic.regulation of transcription	AT3G14050	Symbols: RSH2, AT-RSH2, ATRSH2 | RSH2 (RELA-SPOT HOMOLOG 2); GTP diphosphokinase | chr3:4650757-4653914 REVERSE	0.920974
27.3.3	RNA.regulation of transcription.AP2/EREBP, APETALA2/Ethylene-responsive element binding protein family	AT4G25470	Symbols: CBF2, DREB1C, FTQ4, ATCBF2 | CBF2 (C-REPEAT/DRE BINDING FACTOR 2); DNA binding / transcription activator/ transcription factor | chr4:13015277-13016220 REVERSE	-1.18452
27.3.3	RNA.regulation of transcription.AP2/EREBP, APETALA2/Ethylene-responsive element binding protein family	AT5G25810	Symbols: tny | tny (TINY); DNA binding / transcription factor | chr5:8986771-8987787 REVERSE	-1.64938
27.3.3	RNA.regulation of transcription.AP2/EREBP, APETALA2/Ethylene-responsive element binding protein family	AT2G35700	Symbols: ATERF38, ERF38 | ERF38 (ERF FAMILY PROTEIN 38); DNA binding / transcription factor | chr2:15005205-15005789 FORWARD	-0.909379
27.3.3	RNA.regulation of transcription.AP2/EREBP, APETALA2/Ethylene-responsive element binding protein family	AT1G46768	Symbols: RAP2.1 | RAP2.1 (related to AP2 1); DNA binding / transcription factor | chr1:17265701-17266536 REVERSE	0.514799
27.3.3	RNA.regulation of transcription.AP2/EREBP, APETALA2/Ethylene-responsive element binding protein family	AT5G11590	Symbols: TINY2 | TINY2 (TINY2); DNA binding / transcription factor | chr5:3727534-3728726 REVERSE	-0.682231
27.3.3	RNA.regulation of transcription.AP2/EREBP, APETALA2/Ethylene-responsive element binding protein family	AT1G51120	AP2 domain-containing transcription factor, putative | chr1:18938091-18939149 FORWARD	1.34959
27.3.32	RNA.regulation of transcription.WRKY domain transcription factor family	AT5G49520	Symbols: WRKY48, ATWRKY48 | WRKY48; transcription factor | chr5:20090776-20093346 FORWARD	-0.88704
27.3.32	RNA.regulation of transcription.WRKY domain transcription factor family	AT4G11070	Symbols: WRKY41, AtWRKY41 | WRKY41; transcription factor | chr4:6759303-6760794 FORWARD	-0.716537
27.3.32	RNA.regulation of transcription.WRKY domain transcription factor family	AT1G80840	Symbols: WRKY40, ATWRKY40 | WRKY40; transcription factor | chr1:30383691-30385499 FORWARD	-1.18126
27.3.32	RNA.regulation of transcription.WRKY domain transcription factor family	AT5G24110	Symbols: WRKY30, ATWRKY30 | WRKY30; transcription factor | chr5:8153115-8154709 REVERSE	-1.18677
27.3.32	RNA.regulation of transcription.WRKY domain transcription factor family	AT5G26170	Symbols: WRKY50, ATWRKY50 | WRKY50; transcription factor | chr5:9147176-9148128 REVERSE	1.5489
27.3.32	RNA.regulation of transcription.WRKY domain transcription factor family	AT1G13960	Symbols: WRKY4 | WRKY4; DNA binding / transcription factor | chr1:4776605-4779400 FORWARD	0.498189
* BinCode - MapMan Bins (classes). The classification system in MapMan is based on the Arabidopsis thaliana categories.
** The Arabidopsis Genome Initiative number of Arabidopsis ortholog of X. fastidiosa-up and down-regulated citrus gene.
*** Log2 fold change values obtained from of each infected sample compared to mock-inoculated control.
