# Supplementary material for: RNA-Seq analysis of Citrus reticulata in the early stages of Xylella fastidiosa infection reveals auxin-related genes as a defense response
Source: BMC Genomics. 2013 Oct 3;14:676. doi: 10.1186/1471-2164-14-676 (PMC3852278; doi:10.1186/1471-2164-14-676)
Supplement: Additional file 5 — Differentially expressed genes involved in systemic ubiquitin dependent degradation, according to MapMan results. Up and downregulated genes related to ubiquitin dependent degradation probably involved in auxin pathway in Ponkan mandarin 24 h after infection with X. fastidiosa. [file 1471-2164-14-676-S5.xls]

## Sheet: MapManExport
Additional file 5. Differentially expressed genes related to proteasome and regulation of transcription in Ponkan mandarin at 24h after infection with X. fastidiosa by MapMan analysis
BinCode*	Name	AGI**	Gene description	Fold change***
Proteasome
29.5.11.5	protein.degradation.ubiquitin.ubiquitin protease	AT5G06600	Symbols: UBP12 | UBP12 (UBIQUITIN-SPECIFIC PROTEASE 12); ubiquitin thiolesterase/ ubiquitin-specific protease | chr5:2019107-2027943 REVERSE	0.623173
29.5.11.5	protein.degradation.ubiquitin.ubiquitin protease	AT4G17890	Symbols: AGD8 | AGD8 (ARF-GAP DOMAIN 8); ARF GTPase activator/ DNA binding / zinc ion binding | chr4:9937022-9939493 FORWARD	0.873347
29.5.11.20	protein.degradation.ubiquitin.proteasom	AT2G20580	Symbols: RPN1A, ATRPN1A | RPN1A (26S PROTEASOME REGULATORY SUBUNIT S2 1A); binding / enzyme regulator | chr2:8858988-8864865 FORWARD	0.514725
29.5.11.20	protein.degradation.ubiquitin.proteasom	AT5G19990	Symbols: RPT6A, ATSUG1 | RPT6A (REGULATORY PARTICLE TRIPLE-A ATPASE 6A); ATPase | chr5:6752006-6755080 FORWARD	0.597465
29.5.11.20	protein.degradation.ubiquitin.proteasom	AT3G53970	proteasome inhibitor-related | chr3:19985139-19987339 FORWARD	-1.07856
29.5.11.4.3.2	protein.degradation.ubiquitin.E3.SCF.FBOX	AT3G06240	F-box family protein | chr3:1887043-1888750 FORWARD	-1.11836
29.5.11.4.3.2	protein.degradation.ubiquitin.E3.SCF.FBOX	AT5G57360	Symbols: ZTL, LKP1, ADO1, FKL2 | ZTL (ZEITLUPE); protein binding / ubiquitin-protein ligase | chr5:23241427-23244590 FORWARD	0.989707
29.5.11.4.3.2	protein.degradation.ubiquitin.E3.SCF.FBOX	AT2G47900	Symbols: AtTLP3 | AtTLP3 (TUBBY LIKE PROTEIN 3); phosphoric diester hydrolase/ transcription factor | chr2:19610943-19613220 REVERSE	0.564532
29.5.11.4.3.2	protein.degradation.ubiquitin.E3.SCF.FBOX	AT2G36090	F-box family protein | chr2:15158561-15159639 FORWARD	0.719281
29.5.11.4.3.2	protein.degradation.ubiquitin.E3.SCF.FBOX	AT1G21410	Symbols: SKP2A | SKP2A | chr1:7497141-7499579 FORWARD	0.54132
29.5.11.4.3.2	protein.degradation.ubiquitin.E3.SCF.FBOX	AT2G17030	F-box family protein | chr2:7399103-7400932 FORWARD	0.685878
29.5.11.4.3.2	protein.degradation.ubiquitin.E3.SCF.FBOX	AT2G25490	Symbols: EBF1, FBL6 | EBF1 (EIN3-BINDING F BOX PROTEIN 1); protein binding / ubiquitin-protein ligase | chr2:10847375-10850532 REVERSE	0.727841
29.5.11.4.3.1	protein.degradation.ubiquitin.E3.SCF.SKP	AT3G61415	Symbols: ASK21 | ASK21 (ARABIDOPSIS SKP1-LIKE 21); protein binding / ubiquitin-protein ligase | chr3:22722710-22726424 REVERSE	0.718023
29.5.11.4.1	protein.degradation.ubiquitin.E3.HECT	AT4G12570	Symbols: UPL5 | UPL5 (UBIQUITIN PROTEIN LIGASE 5); acid-amino acid ligase/ binding / ubiquitin-protein ligase | chr4:7445362-7449086 FORWARD	1.41737
29.5.11.4.1	protein.degradation.ubiquitin.E3.HECT	AT4G38600	Symbols: KAK, UPL3 | KAK (KAKTUS); ubiquitin-protein ligase | chr4:18041031-18049292 REVERSE	0.509099
29.5.11.4.1	protein.degradation.ubiquitin.E3.HECT	AT5G02880	Symbols: UPL4 | UPL4; ubiquitin-protein ligase | chr5:662064-669107 FORWARD	0.691946
29.5.11.4.1	protein.degradation.ubiquitin.E3.HECT	AT1G70320	Symbols: UPL2 | UPL2 (UBIQUITIN-PROTEIN LIGASE 2); ubiquitin-protein ligase | chr1:26488522-26501281 REVERSE	0.789443
29.5.11.4.2	protein.degradation.ubiquitin.E3.RING	AT3G13430	zinc finger (C3HC4-type RING finger) family protein | chr3:4367281-4368820 FORWARD	-1.12694
29.5.11.4.2	protein.degradation.ubiquitin.E3.RING	AT4G19670	zinc finger (C3HC4-type RING finger) family protein | chr4:10699238-10701452 REVERSE	-0.985772
29.5.11.4.2	protein.degradation.ubiquitin.E3.RING	AT5G23110	zinc finger (C3HC4-type RING finger) family protein | chr5:7758307-7775671 FORWARD	0.585774
29.5.11.4.2	protein.degradation.ubiquitin.E3.RING	AT3G47160	protein binding / zinc ion binding | chr3:17359988-17362118 REVERSE	0.932065
29.5.11.4.2	protein.degradation.ubiquitin.E3.RING	AT4G37880	protein binding / zinc ion binding | chr4:17809681-17811590 FORWARD	-0.759515
29.5.11.4.2	protein.degradation.ubiquitin.E3.RING	AT3G58720	zinc finger (C3HC4-type RING finger) family protein | chr3:21716920-21717892 REVERSE	-1.31981
29.5.11.4.2	protein.degradation.ubiquitin.E3.RING	AT5G42940	zinc finger (C3HC4-type RING finger) family protein | chr5:17216330-17220490 REVERSE	1.07361
29.5.11.4.2	protein.degradation.ubiquitin.E3.RING	AT3G29270	ubiquitin-protein ligase | chr3:11234242-11236458 FORWARD	1.07305
29.5.11.4.2	protein.degradation.ubiquitin.E3.RING	AT2G30580	Symbols: DRIP2 | DRIP2 (DREB2A-INTERACTING PROTEIN 2); protein binding / ubiquitin-protein ligase/ zinc ion binding | chr2:13026000-13030661 FORWARD	1.46874
29.5.11.4.2	protein.degradation.ubiquitin.E3.RING	AT5G40140	armadillo/beta-catenin repeat family protein / U-box domain-containing protein | chr5:16057347-16058999 FORWARD	-1.24502
29.5.11.4.2	protein.degradation.ubiquitin.E3.RING	AT3G05200	Symbols: ATL6 | ATL6; protein binding / zinc ion binding | chr3:1476982-1478730 FORWARD	-0.635254
29.5.11.4.2	protein.degradation.ubiquitin.E3.RING	AT3G16720	Symbols: ATL2 | ATL2; protein binding / zinc ion binding | chr3:5692738-5694127 FORWARD	-0.630537
29.5.11.4.2	protein.degradation.ubiquitin.E3.RING	AT5G14420	Symbols: RGLG2 | RGLG2 (RING domain Ligase2); ubiquitin-protein ligase | chr5:4648111-4650698 REVERSE	0.523588
29.5.11.4.2	protein.degradation.ubiquitin.E3.RING	AT5G01830	armadillo/beta-catenin repeat family protein / U-box domain-containing protein | chr5:320695-323169 FORWARD	-0.728846
29.5.11.4.2	protein.degradation.ubiquitin.E3.RING	AT5G25560	zinc finger (C3HC4-type RING finger) family protein | chr5:8897901-8901704 FORWARD	0.838732
29.5.11.4.2	protein.degradation.ubiquitin.E3.RING	AT1G15100	Symbols: RHA2A | RHA2A; protein binding / ubiquitin-protein ligase/ zinc ion binding | chr1:5193426-5194203 REVERSE	-0.568285
29.5.11.2	protein.degradation.ubiquitin.E1	AT2G30110	Symbols: ATUBA1, MOS5 | ATUBA1; ubiquitin activating enzyme/ ubiquitin-protein ligase | chr2:12852372-12857617 REVERSE	0.844948
29.5.11.3	protein.degradation.ubiquitin.E2	AT2G02760	Symbols: ATUBC2, UBC2 | ATUBC2 (UBIQUITING-CONJUGATING ENZYME 2); ubiquitin-protein ligase | chr2:773684-775371 FORWARD	0.789443
Regulation of transcription			Symbols: IAA9 | IAA9 (INDOLE-3-ACETIC ACID INDUCIBLE 9); transcription factor | chr5:26253658-26256468 FORWARD
27.3.40	RNA.regulation of transcription.Aux/IAA family	AT5G65670	Symbols: ARF8, ATARF8 | ARF8 (AUXIN RESPONSE FACTOR 8); transcription factor | chr5:14630028-14634387 FORWARD	2.262
27.3.4	RNA.regulation of transcription.ARF, Auxin Response Factor family	AT5G37020	Symbols: ARF4 | ARF4 (AUXIN RESPONSE FACTOR 4); transcription factor | chr5:24308322-24312698 REVERSE	0.833495
27.3.4	RNA.regulation of transcription.ARF, Auxin Response Factor family	AT5G60450	Symbols: ARF19, IAA22, ARF11 | ARF19 (AUXIN RESPONSE FACTOR 19); DNA binding / transcription factor | chr1:6628068-6633087 REVERSE	-0.943631
27.3.4	RNA.regulation of transcription.ARF, Auxin Response Factor family	AT1G19220		1.17169
* BinCode - MapMan Bins (classes). The classification system in MapMan is based on the Arabidopsis thaliana categories.
** The Arabidopsis Genome Initiative number of Arabidopsis ortholog of X. fastidiosa-up and down-regulated citrus gene.
*** Log2 fold change values obtained from of each infected sample compared to mock-inoculated control.
