# Supplementary material for: RNA-Seq analysis of Citrus reticulata in the early stages of Xylella fastidiosa infection reveals auxin-related genes as a defense response
Source: BMC Genomics. 2013 Oct 3;14:676. doi: 10.1186/1471-2164-14-676 (PMC3852278; doi:10.1186/1471-2164-14-676)
Supplement: Additional file 7 — Genes involved in different biological processes selected from RNA-seq Ponkan mandarin infected with X. fastidiosa. Twelve differentially expressed genes in Ponkan mandarin infected with X. fastidiosa were selected to validate the results obtained from RNA-seq analysis. [file 1471-2164-14-676-S7.xls]

## Sheet: Plan1
Additional file 7. Genes from Ponkan mandarin used for validation of RNA-seq results of upregulation upon X. fastidiosa infection.
Genes	id_Citrus clementina*	AGI**	Fold change***	P ≤ 0.001	Gene description
ATEXPA4	Ciclev10012518m	AT2G39700	-1.99214	0.000463125	alpha-expansin 4
CLV1	Ciclev10000156m	AT1G75820	-1.56168	1.09916e-06	Leucine-rich receptor-like protein kinase family protein
CC-NBS-LRR	Ciclev10007304m	AT4G27190	1.29361	4.28293e-06	nb-arc domain-containing disease resistance protein
RLK	Ciclev10004108m	AT4G08850	1.05611	0.000755101	leucine-rich repeat family protein
P12	Ciclev10010217m	AT4G30380	1.85676	2.97875e-11	blight-associated protein p12
LOX	Ciclev10014202m	AT3G45140	0.99318	0.000466003	lipoxygenase 2
AIP	Ciclev10012013m	AT5G07050	2.01122	0	nodulin MtN21 /EamA-like transporter family protein
MYO	Ciclev10010780m	AT4G33200	2.76714	0.000191443	myosin, putative
AP2	Ciclev10008969m	AT5G20910	-1.33947	4.99589e-07	zinc finger (c3hc4-type ring finger) family protein
HSP90	Ciclev10004456m	AT5G52640	1.63013	9.87432e-13	heat shock protein 90.1
CCR4	Ciclev10009159m	AT2G32070	-2.15007	4.29772e-08	carbon catabolite repressor 4-CCR4
IAA9	Ciclev10025873m	AT5G65670	2.26201	0.0033	indole-3-acetic acid inducible 9
* Citrus clementina transcripts identification number (reference genome used for mapping the reads) - http://www.phytozome.org/search.php
** Identification number of the Arabidopsis thaliana ortholog of up and down-regulated citrus gene in response to X. fastidiosa infection (The Arabidopsis Genome Initiative).
***Log2 fold change values (P ≤ 0.001) obtained from of each infected sample compared to mock-inoculated control.
