# Supplementary material for: RNA-Seq analysis of Citrus reticulata in the early stages of Xylella fastidiosa infection reveals auxin-related genes as a defense response
Source: BMC Genomics. 2013 Oct 3;14:676. doi: 10.1186/1471-2164-14-676 (PMC3852278; doi:10.1186/1471-2164-14-676)
Supplement: Additional file 9 — Genes and primers used in RT-qPCR. Includes sequences of oligonucleotide primers used for RT-qPCR analysis. [file 1471-2164-14-676-S9.xlsx]

## Sheet: Plan1
Additional file 9. Oligonucleotide primers used for RT-qPCR analysis.
Gene	Description	id_Citrus clementina	id_Arabidopsis thaliana	E-Score	Primer sequence Forward/Reverse	Tm (ºC)
ATEXPA4	alpha-expansin 4	Ciclev10012518m	AT2G39700	0.0003	F - CACGAGCTGAGCGTTGGA	59
					R - CTGAGCATGAGCCGCAACT
CLV1	clavata1	Ciclev10000156m	AT1G75820	0.0002	F - CCATAGCCATCCCCAGAGTGT	59
					R - TGCGCAACGGCACTTG
CC-NBS-LRR	NB-ARC domain-containing disease resistance protein	Ciclev10007422m	AT2G32070	2e-16	F - GGTGATGAACTGCCCACCTT	58
					R - GGCAGACCCTTGCATTCTCTA
LRR-RLK	Leucine-rich repeat protein kinase family protein	Ciclev10014130m	AT3G47570	E-164	F - TTGGCTGATAGGTCGATGGTAA	60
					R - CGGAACTTTGCCCGAAGAA
P12	blight-associated protein p12	Ciclev10010217m	AT4G30380	1e-29	F - CGGCAGCGTTCTGGTTAAG	60
					R - CAATGGTTGCTTGGCATCCT
LOX	lipoxygenase 2	Ciclev10014202m	AT3G45140	0.0004	F - AGCTAACCAACACCCACACC	56
					R - GTTGCCGATTGGTTGCTATT
AIP	nodulin MtN21 /EamA-like transporter family protein	Ciclev10012013m	AT5G07050	1e-14	F - TGGGCCTGTGATTGATCAAA	58
					R - AAAGTCGGCGACGTGAACTT
MYO	myosin	Ciclev10010780m	AT4G33200	6e-80	F - GTTCGGATAAGTCTGGCAGGTT	58
					R - AAAGCGGTCCACAAAATCTGA
AP2	AP2/B3 transcription factor family protein	Ciclev10010403m	AT1G51120	6e-23	F - TGCTGCAATCAGGCTTAGGA	58
					R - AGTGATCTTCGTCCACGGAAA
HSP90	heat shock protein 90.1	Ciclev10004456m	AT5G52640	6e-60	F - GGATAACTGTGAGGAGCTTATTCCA	60
					R - GGCAAGTCATCTGAATCAACAACA
CCR4	carbon catabolite repressor 4-CCR4	Ciclev10009159m	AT2G32070	2e-16	F - GCAAACTATCTGAACCAGCTTGGT	59
					R - GCTTGCAGAGTTGTTGGAAGTG
IAA9	IAA9, indole-3-acetic acid inducible 9	Ciclev10025873m	AT5G65670	5e-45	F - CCATTGCCCTGGGAGCTAA	59
					R - TGCAAGCGATTAAAGATCATGAA
ARF19	auxin response factor 19	Ciclev10007286m	AT1G19220	2e-20	F- TCTGGCCCGCATGTTTG	59
					R - CCAATCAGAACTTTGCGGATCT
TIR1	transport inhibitor response 1	Ciclev10019437m	AT3G62980	0.0	F- AAGTGCGGCTTTCCTTTGAG	58
					R - TGGCGATAAGGCGTTTCC
BIG	auxin transport protein	Ciclev10010885m	AT3G02260	7e-11	F- TTGATCATACCCATCTGAAGATCCT	59
					R - CACTTTTCGGGAACCTTTTTTCT
E3	RING domain ligase2	Ciclev10015247m	AT5G14420	0.00000004	F- GGTTGCGGACATCAGACATG	59
					R - TCGACAAAAGGGACATAATTCAAG
PR1	Pathogenesis-related 1 protein	-	AT3G19690	-	F - ACAAACACACATCTCCGAAATGA	58
					R - TTGAAATGAGCAGCAGCAAAA
CESA4	cellulose synthase	Ciclev10031284m	AT5G44030	E-124	F - ACCCACCTCCTCGCAAACT	58
					R - GCTTCGATGCTGCTGTTTGA

## Sheet: Plan2
Gene	Description	id_Citrus clementine	Primer sequence Forward/Reverse	Tm (ºC)
ATEXPA4	alpha-expansin 4	clementine0.9_019191m	F - CACGAGCTGAGCGTTGGA	59
			R - CTGAGCATGAGCCGCAACT
CLV1	clavata1	clementine0.9_001457m	F - CCATAGCCATCCCCAGAGTGT	59
			R - TGCGCAACGGCACTTG
CC-NBS-LRR	NB-ARC domain-containing disease resistance protein	clementine0.9_035360m	F - GGTGATGAACTGCCCACCTT	58
			R - GGCAGACCCTTGCATTCTCTA
RLK	Leucine-rich repeat protein kinase family protein	clementine0.9_001431m	F - TTGGCTGATAGGTCGATGGTAA	60
			R - CGGAACTTTGCCCGAAGAA
P12	blight-associated protein p12	clementine0.9_034300m	F - CGGCAGCGTTCTGGTTAAG	60
			R - CAATGGTTGCTTGGCATCCT
LOX	lipoxygenase 2	clementine0.9_001922m	F - AGCTAACCAACACCCACACC	56
			R - GTTGCCGATTGGTTGCTATT
AIP	nodulin MtN21 /EamA-like transporter family protein	clementine0.9_033951m	F - TGGGCCTGTGATTGATCAAA	58
			R - AAAGTCGGCGACGTGAACTT
MYO	myosin	clementine0.9_000283m	F - GTTCGGATAAGTCTGGCAGGTT	58
			R - AAAGCGGTCCACAAAATCTGA
AP2	AP2/B3 transcription factor family protein	clementine0.9_014064m	F - TGCTGCAATCAGGCTTAGGA	58
			R - AGTGATCTTCGTCCACGGAAA
IAA9	IAA9, INDOLE-3-ACETIC ACID INDUCIBLE 9	clementine0.9_013163m	F - CCATTGCCCTGGGAGCTAA	59
			R - TGCAAGCGATTAAAGATCATGAA
HSP81	heat shock protein 81-1	clementine0.9_003850m	F - GGATAACTGTGAGGAGCTTATTCCA	60
			R - GGCAAGTCATCTGAATCAACAACA
CCR4	carbon catabolite repressor 4-CCR4	clementine0.9_018357m	F - GCAAACTATCTGAACCAGCTTGGT	59
			R - GCTTGCAGAGTTGTTGGAAGTG
